# Supplementary material for: Impact of the Chromatin Remodeling Factor CHD1 on Gut Microbiome Composition of Drosophila melanogaster
Source: PLoS One. 2016 Apr 19;11(4):e0153476. doi: 10.1371/journal.pone.0153476 (PMC4836739; doi:10.1371/journal.pone.0153476)
Supplement: S1 Table — (XLSX) [file pone.0153476.s005.xlsx]

## Sheet: before_filtering
S1 Table. OTUs before and after filtering of OTUs with < 0.005% reads and of singletons.
	Chd1WT/WT			Chd1-/-
OTU ID	R1	R2	R3	R1	R2	R3	blank	Root	Domain	Phylum	Order	Family	Genus	Species
JN178631	0.0	0.0	0.0	0.0	0.0	0.0	14.0	Bacteria	Proteobacteria	Alphaproteobacteria
HQ011601	37.0	59.0	18.0	1.0	3.0	0.0	19.0	Bacteria	Proteobacteria	Betaproteobacteria	Methylophilales	Methylophilaceae	Methylophilus	uncultured_bacterium
JF343225	0.0	1.0	0.0	0.0	0.0	0.0	1.0	Bacteria	Proteobacteria	Gammaproteobacteria	Xanthomonadales	Xanthomonadaceae	Stenotrophomonas
FN435307	105089.0	72786.0	111433.0	265285.0	167416.0	145134.0	197307.0	Bacteria	Proteobacteria	Alphaproteobacteria	Rhodospirillales	Acetobacteraceae
EU567029	1.0	2.0	0.0	0.0	0.0	0.0	0.0	Bacteria	Proteobacteria	Betaproteobacteria	Burkholderiales	Alcaligenaceae
FJ192113	87.0	29.0	113.0	5.0	18.0	36.0	20.0	Bacteria	Proteobacteria	Betaproteobacteria	Burkholderiales	Oxalobacteraceae
HM558284	382.0	416.0	308.0	2.0	25.0	166.0	78.0	Bacteria	Proteobacteria	Gammaproteobacteria	Pseudomonadales	Moraxellaceae	Acinetobacter	uncultured_bacterium
FN435308	41.0	92.0	40.0	78.0	13.0	74.0	4.0	Bacteria	Proteobacteria	Alphaproteobacteria	Rhodospirillales	Acetobacteraceae	Acetobacter
HQ739157	3.0	0.0	0.0	0.0	0.0	0.0	2.0	Bacteria	Firmicutes	Clostridia	Clostridiales	Veillonellaceae	Veillonella	uncultured_bacterium
AM992014	0.0	18.0	0.0	0.0	0.0	3.0	0.0	Bacteria	Proteobacteria
HQ120777	16.0	12.0	0.0	0.0	0.0	0.0	6.0	Bacteria	Bacteroidetes	Sphingobacteriia	Sphingobacteriales	Sphingobacteriaceae	Pedobacter	uncultured_bacterium
JN013945	0.0	0.0	0.0	0.0	0.0	4.0	0.0	Bacteria	Proteobacteria	Alphaproteobacteria	Rhizobiales	Brucellaceae	Daeguia
JN013943	11.0	2.0	23.0	0.0	1.0	6.0	5.0	Bacteria	Proteobacteria	Gammaproteobacteria	Pseudomonadales	Pseudomonadaceae	Pseudomonas
JN868813	41.0	146.0	10.0	0.0	0.0	0.0	9.0	Bacteria	Proteobacteria	Gammaproteobacteria	Xanthomonadales	Xanthomonadaceae	Stenotrophomonas	uncultured_bacterium
JN013949	239.0	389.0	70.0	1.0	16.0	59.0	29.0	Bacteria	Proteobacteria	Gammaproteobacteria	Enterobacteriales	Enterobacteriaceae	Enterobacter	uncultured_bacterium
DQ366691	0.0	0.0	0.0	0.0	0.0	0.0	2.0	Bacteria	Bacteroidetes	Bacteroidia	Bacteroidales	Prevotellaceae	Prevotella
FM873765	1.0	0.0	14.0	0.0	0.0	0.0	2.0	Bacteria	Actinobacteria	Corynebacteriales	Corynebacteriaceae	Corynebacterium	uncultured_bacterium
JF703497	20.0	15.0	4.0	0.0	0.0	1.0	11.0	Bacteria	Proteobacteria	Alphaproteobacteria	Rhizobiales	Rhizobiaceae	Rhizobium	uncultured_bacterium
FJ950596	0.0	2.0	0.0	0.0	0.0	0.0	0.0	Bacteria	Proteobacteria	Gammaproteobacteria	Xanthomonadales	Xanthomonadaceae	Stenotrophomonas
FJ950597	0.0	3.0	0.0	0.0	0.0	0.0	0.0	Bacteria	Proteobacteria	Gammaproteobacteria	Xanthomonadales	Xanthomonadaceae	Stenotrophomonas
GU592696	0.0	0.0	0.0	0.0	0.0	3.0	0.0	Bacteria	Bacteroidetes	Bacteroidia	Bacteroidales	Prevotellaceae	Prevotella	uncultured_Prevotella_sp.
AB637087	0.0	0.0	5.0	0.0	0.0	0.0	0.0	Bacteria	Proteobacteria	Betaproteobacteria	Burkholderiales	Oxalobacteraceae	Massilia	uncultured_bacterium
EU775097	6.0	5.0	3.0	0.0	0.0	1.0	0.0	Bacteria	Proteobacteria	Gammaproteobacteria	Enterobacteriales	Enterobacteriaceae
AY880043	0.0	0.0	23.0	0.0	0.0	0.0	17.0	Unassigned
JF703306	0.0	29.0	4.0	0.0	0.0	0.0	3.0	Bacteria	Proteobacteria	Betaproteobacteria	Methylophilales	Methylophilaceae
EU777031	4.0	0.0	0.0	0.0	0.0	0.0	0.0	Bacteria	Actinobacteria	Corynebacteriales	uncultured	uncultured_bacterium
HM439392	0.0	0.0	2.0	0.0	0.0	0.0	1.0	Bacteria	Proteobacteria	Gammaproteobacteria	Pseudomonadales	Pseudomonadaceae	Pseudomonas
FR687213	7.0	0.0	3.0	0.0	1.0	0.0	0.0	Bacteria	Actinobacteria	Micrococcales	Micrococcaceae	Kocuria
EU777788	4.0	5.0	1.0	0.0	0.0	0.0	0.0	Bacteria	Proteobacteria	Gammaproteobacteria
DQ248295	7.0	11.0	7.0	0.0	0.0	1.0	3.0	Bacteria	Proteobacteria	Betaproteobacteria
FJ375443	3.0	2.0	1.0	0.0	1.0	0.0	0.0	Bacteria	Proteobacteria	Betaproteobacteria	Burkholderiales	Comamonadaceae	Aquabacterium	uncultured_bacterium
FJ191674	12.0	369.0	35.0	0.0	8.0	0.0	44.0	Bacteria	Proteobacteria	Alphaproteobacteria	Sphingomonadales	Sphingomonadaceae	Sphingobium	uncultured_Sphingobium_sp.
AF417564	1.0	0.0	0.0	0.0	0.0	1.0	0.0	Bacteria	Proteobacteria	Alphaproteobacteria	Rhizobiales	Rhizobiaceae	Rhizobium
HQ178751	24.0	25.0	10.0	0.0	0.0	0.0	8.0	Bacteria	Proteobacteria	Alphaproteobacteria	Caulobacterales	Caulobacteraceae	Caulobacter
FQ659322	0.0	0.0	1.0	0.0	0.0	0.0	2.0	Bacteria	Proteobacteria	Alphaproteobacteria	Caulobacterales	Caulobacteraceae	Caulobacter
HQ767097	25.0	0.0	29.0	0.0	0.0	0.0	0.0	Bacteria	Proteobacteria	Alphaproteobacteria	Rhizobiales	1174-901-12
FJ418924	4.0	1.0	2.0	0.0	0.0	1.0	0.0	Bacteria	Proteobacteria	Alphaproteobacteria	Rhizobiales	Bradyrhizobiaceae	Bradyrhizobium
JF510528	1.0	0.0	2.0	0.0	0.0	0.0	0.0	Bacteria	Bacteroidetes	Sphingobacteriia	Sphingobacteriales	Sphingobacteriaceae	Sphingobacterium
X84251	0.0	26.0	0.0	0.0	0.0	0.0	1.0	Bacteria	Actinobacteria	Corynebacteriales	Corynebacteriaceae	Corynebacterium
GU179654	13.0	9.0	17.0	0.0	1.0	0.0	2.0	Bacteria	Proteobacteria	Betaproteobacteria	Burkholderiales	Comamonadaceae	Delftia	uncultured_Delftia_sp.
FJ793705	1.0	0.0	2.0	0.0	0.0	1.0	0.0	Bacteria	Proteobacteria	Alphaproteobacteria	Caulobacterales	Caulobacteraceae	uncultured
HQ224607	2.0	14.0	3.0	0.0	0.0	0.0	1.0	Bacteria	Actinobacteria	Micrococcales	Micrococcaceae	Kocuria
EU133745	226.0	180.0	268.0	5.0	45.0	74.0	116.0	Bacteria	Bacteroidetes	Sphingobacteriia	Sphingobacteriales	Chitinophagaceae	Sediminibacterium	uncultured_bacterium
FN386778	0.0	0.0	16.0	0.0	5.0	0.0	0.0	Bacteria	Actinobacteria	Thermoleophilia	Solirubrobacterales	Patulibacteraceae	Patulibacter
EU939439	1.0	5.0	2.0	0.0	0.0	0.0	0.0	Bacteria	Proteobacteria	Gammaproteobacteria	Enterobacteriales	Enterobacteriaceae	Escherichia-Shigella	uncultured_bacterium
FJ558043	3.0	0.0	0.0	0.0	0.0	0.0	0.0	Bacteria	Proteobacteria	Gammaproteobacteria	Pasteurellales	Pasteurellaceae	Haemophilus
DQ321561	4.0	9.0	1.0	0.0	0.0	0.0	0.0	Bacteria	Proteobacteria	Gammaproteobacteria	Enterobacteriales	Enterobacteriaceae
AY958801	0.0	19.0	16.0	1.0	0.0	3.0	6.0	Bacteria	Firmicutes	Clostridia	Clostridiales	Family_XI_Incertae_Sedis	Finegoldia
EU778419	1.0	1.0	0.0	0.0	0.0	0.0	0.0	Bacteria	Proteobacteria	Gammaproteobacteria	Enterobacteriales	Enterobacteriaceae
EU560830	259.0	84.0	55.0	1.0	17.0	12.0	1.0	Bacteria	Firmicutes	Bacilli	Lactobacillales	Streptococcaceae	Lactococcus	uncultured_bacterium
AY776275	4.0	17.0	0.0	0.0	0.0	1.0	0.0	Bacteria	Proteobacteria	Gammaproteobacteria	Enterobacteriales	Enterobacteriaceae
FQ660329	0.0	4.0	0.0	0.0	1.0	0.0	0.0	Bacteria	Proteobacteria	Betaproteobacteria	Burkholderiales
FJ976226	0.0	0.0	0.0	0.0	0.0	17.0	3.0	Bacteria	Proteobacteria	Gammaproteobacteria	Pasteurellales	Pasteurellaceae
HQ752768	0.0	107.0	25.0	0.0	0.0	0.0	3.0	Bacteria	Firmicutes	Clostridia	Clostridiales	Family_XI_Incertae_Sedis	Anaerococcus	uncultured_Anaerococcus_sp.
EU134717	26.0	70.0	5.0	0.0	2.0	2.0	0.0	Bacteria	Proteobacteria	Gammaproteobacteria	Enterobacteriales	Enterobacteriaceae	Escherichia-Shigella	uncultured_bacterium
FJ191452	0.0	0.0	12.0	0.0	0.0	0.0	0.0	Bacteria	Proteobacteria	Alphaproteobacteria	Sphingomonadales	Sphingomonadaceae	Sphingomonas	uncultured_bacterium
EU705271	3.0	0.0	0.0	0.0	0.0	0.0	0.0	Bacteria	Firmicutes	Bacilli	Lactobacillales	Streptococcaceae	Streptococcus	uncultured_bacterium
JF500169	0.0	0.0	7.0	1.0	0.0	0.0	0.0	Bacteria	Bacteroidetes	Sphingobacteriia	Sphingobacteriales	Chitinophagaceae	uncultured	uncultured_bacterium
FQ659894	66.0	0.0	2.0	0.0	8.0	0.0	1.0	Bacteria	Proteobacteria	Alphaproteobacteria	Caulobacterales	Caulobacteraceae	Brevundimonas
HQ741595	20.0	72.0	13.0	0.0	2.0	2.0	2.0	Bacteria	Proteobacteria	Gammaproteobacteria	Enterobacteriales	Enterobacteriaceae	Enterobacter
EU159481	0.0	14.0	0.0	0.0	0.0	0.0	0.0	Bacteria	Firmicutes	Bacilli	Bacillales	Staphylococcaceae	Staphylococcus	uncultured_bacterium
FJ671213	12.0	0.0	0.0	0.0	0.0	0.0	0.0	Bacteria	Proteobacteria	Alphaproteobacteria	Rhodobacterales	Rhodobacteraceae	Paracoccus
EU861984	1.0	2.0	0.0	0.0	0.0	0.0	1.0	Bacteria	Firmicutes	Bacilli	Bacillales	Staphylococcaceae	Staphylococcus	uncultured_bacterium
EU861980	0.0	25.0	0.0	0.0	0.0	0.0	0.0	Bacteria	Firmicutes	Bacilli	Bacillales	Staphylococcaceae	Staphylococcus	uncultured_bacterium
AY792300	0.0	0.0	0.0	0.0	0.0	2.0	0.0	Bacteria	Bacteroidetes	Flavobacteria	Flavobacteriales	Flavobacteriaceae	Chryseobacterium	uncultured_bacterium
FJ469338	0.0	0.0	2.0	0.0	0.0	0.0	0.0	Bacteria	Proteobacteria	Deltaproteobacteria	Desulfovibrionales	Desulfomicrobiaceae	Desulfomicrobium	uncultured_delta_proteobacterium
GU233811	3.0	0.0	0.0	0.0	0.0	0.0	0.0	Bacteria	Deinococcus-Thermus	Deinococci	Thermales	Thermaceae	Thermus
M58814	1.0	0.0	0.0	0.0	3.0	0.0	1.0	Bacteria	Firmicutes	Bacilli	Lactobacillales	Lactobacillaceae	Lactobacillus
EU465034	0.0	0.0	2.0	0.0	0.0	0.0	0.0	Bacteria	Proteobacteria	Betaproteobacteria	Burkholderiales	Comamonadaceae	Comamonas	uncultured_bacterium
JF330164	0.0	1.0	0.0	0.0	0.0	7.0	0.0	Bacteria	Proteobacteria	Betaproteobacteria	Burkholderiales
JI416920	3.0	4.0	2.0	1.0	0.0	0.0	0.0	Bacteria
EF111071	0.0	16.0	3.0	0.0	1.0	0.0	0.0	Bacteria	Proteobacteria	Gammaproteobacteria	Pseudomonadales	Pseudomonadaceae	Pseudomonas
AJ417388	2.0	0.0	0.0	0.0	0.0	0.0	0.0	Bacteria	Proteobacteria	Gammaproteobacteria	Oceanospirillales	Halomonadaceae	Halomonas
FJ957839	0.0	0.0	3.0	0.0	0.0	0.0	0.0	Bacteria	Actinobacteria	Propionibacteriales	Propionibacteriaceae	Propionibacterium	uncultured_bacterium
FJ957833	13.0	3.0	3.0	0.0	1.0	0.0	5.0	Bacteria	Firmicutes	Bacilli	Bacillales	Staphylococcaceae	Staphylococcus	uncultured_bacterium
AB179513	0.0	25.0	0.0	0.0	0.0	0.0	0.0	Bacteria	Proteobacteria	Betaproteobacteria	Burkholderiales
FJ470520	0.0	0.0	8.0	0.0	0.0	0.0	0.0	Bacteria	Actinobacteria	Corynebacteriales	Corynebacteriaceae	Corynebacterium
DQ531638	0.0	0.0	13.0	0.0	0.0	0.0	0.0	Bacteria	Actinobacteria	Micrococcales
FJ557914	11.0	0.0	0.0	0.0	0.0	1.0	0.0	Bacteria	Firmicutes	Bacilli	Lactobacillales	Streptococcaceae	Streptococcus	uncultured_bacterium
Z14096	79.0	228.0	4.0	3.0	1.0	2.0	0.0	Bacteria	Proteobacteria	Gammaproteobacteria	Enterobacteriales	Enterobacteriaceae
HM640121	0.0	0.0	19.0	0.0	0.0	0.0	0.0	Bacteria	Proteobacteria	Alphaproteobacteria	Sphingomonadales
DQ125563	0.0	3.0	0.0	0.0	0.0	0.0	1.0	Bacteria	Proteobacteria	Gammaproteobacteria	Pseudomonadales	Pseudomonadaceae	Pseudomonas	uncultured_bacterium
EU931399	16.0	0.0	1.0	0.0	0.0	0.0	0.0	Bacteria	Firmicutes	Clostridia	Clostridiales	Family_XI_Incertae_Sedis	Anaerococcus
HQ448936	2.0	20.0	4.0	0.0	2.0	0.0	2.0	Bacteria	Proteobacteria	Gammaproteobacteria	Pseudomonadales	Pseudomonadaceae	Pseudomonas
HM186835	268.0	118.0	194.0	1.0	23.0	37.0	59.0	Bacteria	Proteobacteria	Betaproteobacteria	Neisseriales	Neisseriaceae	uncultured
EU484352	66.0	153.0	745.0	0.0	6.0	10.0	34.0	Bacteria	Firmicutes	Bacilli	Bacillales	Bacillaceae	Geobacillus
JN051488	0.0	0.0	12.0	0.0	0.0	0.0	0.0	Bacteria	Actinobacteria	Corynebacteriales	Nocardiaceae	Rhodococcus
HM446001	0.0	2.0	0.0	0.0	0.0	0.0	0.0	Bacteria	Proteobacteria	Gammaproteobacteria	Enterobacteriales	Enterobacteriaceae	Enterobacter
DQ279372	2.0	0.0	0.0	0.0	0.0	0.0	0.0	Bacteria	Bacteroidetes	Sphingobacteriia	Sphingobacteriales	Sphingobacteriaceae	Sphingobacterium	Sphingobacterium_sp._TM14_4
HM101170	2.0	14.0	2.0	0.0	0.0	1.0	0.0	Bacteria	Proteobacteria	Gammaproteobacteria	Pseudomonadales	Pseudomonadaceae	Pseudomonas	uncultured_bacterium
FJ849434	0.0	15.0	0.0	0.0	0.0	1.0	0.0	Bacteria	Proteobacteria	Gammaproteobacteria
JN846902	2.0	32.0	2.0	0.0	1.0	1.0	1.0	Bacteria	Proteobacteria	Gammaproteobacteria	Pseudomonadales	Pseudomonadaceae	Pseudomonas
HQ596491	0.0	0.0	3.0	0.0	0.0	0.0	0.0	Bacteria	Proteobacteria	Betaproteobacteria	Burkholderiales	Comamonadaceae	Brachymonas
HM480178	2.0	0.0	0.0	0.0	0.0	0.0	0.0	Bacteria	Proteobacteria	Alphaproteobacteria	Sphingomonadales	Sphingomonadaceae	Sphingomonas
JN620216	3.0	1.0	0.0	0.0	0.0	0.0	0.0	Bacteria	Firmicutes	Bacilli	Lactobacillales	Streptococcaceae	Lactococcus	uncultured_bacterium
HQ671075	0.0	13.0	71.0	0.0	0.0	0.0	2.0	Bacteria	Proteobacteria	Gammaproteobacteria	Pseudomonadales	Moraxellaceae	Acinetobacter
FJ750583	2.0	0.0	0.0	0.0	0.0	2.0	2.0	Bacteria	Proteobacteria	Alphaproteobacteria	Rhizobiales
AB626634	0.0	0.0	0.0	0.0	0.0	0.0	8.0	Bacteria	Firmicutes	Clostridia	Clostridiales	Veillonellaceae	Dialister	uncultured_bacterium
JN874808	19.0	158.0	6.0	0.0	2.0	0.0	17.0	Bacteria	Proteobacteria	Gammaproteobacteria	Xanthomonadales	Xanthomonadaceae	Stenotrophomonas	uncultured_bacterium
AJ518762	0.0	10.0	0.0	0.0	0.0	0.0	0.0	Bacteria	Proteobacteria	Alphaproteobacteria	Rhizobiales	Xanthobacteraceae	Pseudolabrys
FJ658514	0.0	0.0	1.0	0.0	0.0	0.0	5.0	Bacteria	Proteobacteria	Alphaproteobacteria	Rhizobiales	Rhizobiaceae	Rhizobium	uncultured_bacterium
EU777805	0.0	0.0	1.0	0.0	0.0	0.0	1.0	Bacteria	Firmicutes	Bacilli	Lactobacillales	Lactobacillaceae	Lactobacillus	uncultured_bacterium
HM459680	0.0	2.0	0.0	0.0	0.0	0.0	4.0	Bacteria	Proteobacteria	Betaproteobacteria	Methylophilales	Methylophilaceae	Methylotenera	uncultured_bacterium
HM459686	0.0	1.0	0.0	0.0	0.0	0.0	3.0	Bacteria	Proteobacteria	Betaproteobacteria	Burkholderiales	Oxalobacteraceae	Massilia
JF747611	0.0	0.0	0.0	0.0	0.0	0.0	5.0	Bacteria	Proteobacteria	Epsilonproteobacteria	Campylobacterales	Campylobacteraceae	Campylobacter
AGEF01000016	0.0	0.0	0.0	0.0	2.0	0.0	0.0	Unassigned
AJ488075	26.0	0.0	0.0	0.0	0.0	0.0	0.0	Bacteria	Firmicutes	Clostridia	Clostridiales	Ruminococcaceae	Incertae_Sedis	uncultured_bacterium
HQ754534	1.0	0.0	8.0	0.0	5.0	2.0	0.0	Bacteria	Firmicutes	Clostridia	Clostridiales	Veillonellaceae	Veillonella	uncultured_bacterium
AJ621552	511.0	33.0	359.0	690.0	1480.0	1210.0	2969.0	Unassigned
HM557278	84.0	21.0	34.0	0.0	3.0	26.0	10.0	Bacteria	Proteobacteria	Gammaproteobacteria	Enterobacteriales	Enterobacteriaceae	Escherichia-Shigella
JQ279064	14.0	46.0	11.0	0.0	2.0	0.0	26.0	Bacteria	Proteobacteria	Betaproteobacteria	Burkholderiales	Comamonadaceae	Pelomonas
JN644551	71.0	216.0	79.0	1.0	32.0	29.0	12.0	Bacteria	Proteobacteria	Gammaproteobacteria	Enterobacteriales	Enterobacteriaceae	Enterobacter
FJ542934	0.0	0.0	2.0	0.0	0.0	0.0	0.0	Bacteria	Proteobacteria	Alphaproteobacteria	Rhodobacterales
JF682230	0.0	2.0	0.0	0.0	0.0	0.0	0.0	Bacteria	Proteobacteria	Gammaproteobacteria
HM559017	0.0	2.0	4.0	0.0	0.0	0.0	0.0	Bacteria	Proteobacteria	Gammaproteobacteria	Pseudomonadales	Moraxellaceae	Acinetobacter	uncultured_bacterium
GU202014	0.0	2.0	0.0	0.0	0.0	0.0	0.0	Bacteria	Proteobacteria	Gammaproteobacteria	Xanthomonadales	Xanthomonadaceae	Stenotrophomonas	uncultured_bacterium
DQ794355	1.0	6.0	0.0	0.0	6.0	0.0	1.0	Bacteria	Firmicutes	Bacilli	Lactobacillales	Streptococcaceae	Streptococcus	uncultured_bacterium
AB009954	0.0	2.0	0.0	0.0	0.0	1.0	0.0	Bacteria
AY212741	4.0	0.0	0.0	0.0	0.0	0.0	1.0	Bacteria	Proteobacteria	Betaproteobacteria	Burkholderiales	Comamonadaceae	Aquabacterium
EU133535	1.0	0.0	2.0	0.0	0.0	0.0	0.0	Bacteria	Proteobacteria	Alphaproteobacteria	Rhizobiales	Phyllobacteriaceae	uncultured	uncultured_bacterium
HQ754424	38.0	0.0	6.0	0.0	0.0	1.0	7.0	Bacteria	Firmicutes	Clostridia	Clostridiales	Veillonellaceae	Veillonella	uncultured_bacterium
EF219035	0.0	0.0	24.0	0.0	2.0	0.0	0.0	Bacteria	TM6	uncultured_bacterium
AF493653	0.0	3.0	0.0	0.0	0.0	0.0	0.0	Bacteria	Bacteroidetes	Flavobacteria	Flavobacteriales	Flavobacteriaceae	Flavobacterium	uncultured_bacterium
FJ894816	0.0	0.0	2.0	0.0	0.0	0.0	0.0	Bacteria	Proteobacteria	Gammaproteobacteria	Pseudomonadales	Pseudomonadaceae	Pseudomonas	uncultured_bacterium
JN178170	1.0	0.0	0.0	1.0	0.0	0.0	0.0	Bacteria	Proteobacteria	Alphaproteobacteria	Rhizobiales	Phyllobacteriaceae	Aminobacter	uncultured_bacterium
HQ763953	0.0	0.0	5.0	0.0	0.0	0.0	0.0	Bacteria	Firmicutes	Bacilli	Bacillales	Bacillaceae	Geobacillus	uncultured_organism
EU260135	8.0	0.0	0.0	0.0	0.0	0.0	0.0	Bacteria	Bacteroidetes	Flavobacteria	Flavobacteriales	Flavobacteriaceae	Chryseobacterium	uncultured_bacterium
JN652127	4.0	5.0	1.0	0.0	0.0	0.0	0.0	Bacteria	Proteobacteria	Gammaproteobacteria	Enterobacteriales	Enterobacteriaceae	Enterobacter
HQ183526	8.0	3.0	2.0	0.0	1.0	18.0	0.0	Bacteria	Proteobacteria
FM211703	1.0	0.0	8.0	0.0	0.0	0.0	0.0	Bacteria	Proteobacteria	Alphaproteobacteria	Rhizobiales	Methylobacteriaceae	Methylobacterium
EU182878	14.0	0.0	0.0	0.0	0.0	0.0	0.0	Bacteria	Deinococcus-Thermus	Deinococci	Deinococcales	Deinococcaceae	Deinococcus	Deinococcus_indicus
AF143837	1.0	18.0	14.0	0.0	4.0	0.0	13.0	Bacteria	Proteobacteria	Gammaproteobacteria	Pseudomonadales	Moraxellaceae	Acinetobacter	uncultured_bacterium
GQ472950	21.0	460.0	165.0	0.0	23.0	0.0	89.0	Bacteria	Proteobacteria	Gammaproteobacteria	Pseudomonadales	Moraxellaceae	Acinetobacter	uncultured_bacterium
FJ826409	5.0	23.0	1.0	0.0	0.0	3.0	0.0	Bacteria	Proteobacteria	Gammaproteobacteria	Enterobacteriales	Enterobacteriaceae
FJ670779	0.0	0.0	1.0	0.0	0.0	0.0	1.0	Bacteria	Proteobacteria	Alphaproteobacteria	Rhodobacterales	Rhodobacteraceae
EF511163	2.0	0.0	0.0	0.0	0.0	0.0	0.0	Bacteria	Proteobacteria	Betaproteobacteria	Neisseriales	Neisseriaceae	Neisseria	uncultured_bacterium
DQ532350	5.0	1.0	0.0	0.0	1.0	0.0	0.0	Bacteria	Firmicutes	Bacilli	Bacillales	Staphylococcaceae	Staphylococcus
GU980235	4.0	5.0	8.0	0.0	1.0	0.0	2.0	Bacteria	Proteobacteria	Alphaproteobacteria	Sphingomonadales	Sphingomonadaceae	Sphingomonas
JQ280396	1.0	8.0	0.0	0.0	1.0	0.0	0.0	Bacteria	Proteobacteria	Gammaproteobacteria	Pseudomonadales	Pseudomonadaceae	Pseudomonas	uncultured_bacterium
HM186376	9.0	3.0	7.0	0.0	2.0	1.0	3.0	Bacteria	Proteobacteria	Alphaproteobacteria	Rhizobiales	Brucellaceae	Ochrobactrum
AY880053	0.0	2.0	0.0	0.0	0.0	0.0	0.0	Bacteria	Bacteroidetes	Bacteroidia	Bacteroidales	Prevotellaceae	Prevotella
GQ897987	0.0	0.0	8.0	0.0	0.0	0.0	0.0	Bacteria	Firmicutes	Clostridia	Clostridiales	Lachnospiraceae
JF496493	1.0	0.0	0.0	0.0	0.0	0.0	1.0	Bacteria	Bacteroidetes	Cytophagia	Cytophagales	Cytophagaceae	Hymenobacter
M83800	45.0	0.0	24.0	1.0	1.0	1.0	5.0	Bacteria	Proteobacteria	Alphaproteobacteria	Caulobacterales	Caulobacteraceae	Brevundimonas	uncultured_bacterium
M83801	497.0	1082.0	313.0	5.0	22.0	3.0	386.0	Bacteria	Proteobacteria	Alphaproteobacteria	Caulobacterales	Caulobacteraceae
JN397821	50.0	77.0	52.0	0.0	4.0	6.0	25.0	Bacteria	Proteobacteria	Betaproteobacteria	Burkholderiales	Comamonadaceae	Tepidimonas	uncultured_bacterium
EU939426	7.0	8.0	0.0	0.0	0.0	0.0	0.0	Bacteria	Proteobacteria	Gammaproteobacteria	Enterobacteriales	Enterobacteriaceae
GQ267978	2.0	4.0	0.0	0.0	2.0	0.0	0.0	Bacteria	Firmicutes	Bacilli	Lactobacillales	Streptococcaceae	Streptococcus	uncultured_bacterium
EU705393	0.0	2.0	0.0	0.0	0.0	0.0	1.0	Bacteria	Proteobacteria	Gammaproteobacteria	Pseudomonadales	Moraxellaceae	Acinetobacter
GQ267975	1.0	1.0	0.0	0.0	0.0	0.0	0.0	Bacteria	Firmicutes	Bacilli	Lactobacillales	Streptococcaceae	Lactococcus	uncultured_bacterium
FJ655817	15.0	29.0	0.0	0.0	1.0	0.0	7.0	Bacteria	Firmicutes	Bacilli	Lactobacillales	Streptococcaceae	Streptococcus
HO383127	61.0	59.0	12.0	0.0	6.0	0.0	4.0	Bacteria	Proteobacteria	Betaproteobacteria	Burkholderiales	Comamonadaceae	Aquabacterium
EU828412	0.0	0.0	0.0	0.0	2.0	0.0	0.0	Bacteria	Proteobacteria	Betaproteobacteria	Burkholderiales
FJ562199	1.0	0.0	3.0	0.0	0.0	0.0	0.0	Bacteria	Proteobacteria	Alphaproteobacteria	Caulobacterales	Caulobacteraceae	uncultured
EU828419	10.0	19.0	4.0	0.0	2.0	1.0	8.0	Bacteria	Proteobacteria	Betaproteobacteria	Burkholderiales	Oxalobacteraceae	Massilia	uncultured_bacterium
JN674641	1.0	0.0	7.0	0.0	0.0	0.0	0.0	Bacteria	Bacteroidetes	Sphingobacteriia	Sphingobacteriales	Chitinophagaceae	Sediminibacterium
AY587228	0.0	0.0	2.0	0.0	0.0	0.0	0.0	Bacteria	Acidobacteria	Acidobacteriales	Acidobacteriaceae
FN563269	2.0	2.0	0.0	0.0	0.0	0.0	0.0	Bacteria	Proteobacteria	Gammaproteobacteria	Xanthomonadales	Xanthomonadaceae	Stenotrophomonas
AM932276	1.0	5.0	1.0	0.0	0.0	0.0	0.0	Bacteria	Proteobacteria	Gammaproteobacteria	Xanthomonadales	Xanthomonadaceae
JN243750	24.0	31.0	13.0	2.0	0.0	14.0	18.0	Bacteria	Proteobacteria	Gammaproteobacteria	Pseudomonadales	Moraxellaceae	Acinetobacter	uncultured_bacterium
EU466918	2.0	1.0	1.0	0.0	0.0	0.0	0.0	Bacteria	Firmicutes	Bacilli	Lactobacillales	Streptococcaceae	Lactococcus	uncultured_bacterium
DQ012296	0.0	0.0	16.0	0.0	0.0	0.0	0.0	Bacteria	Bacteroidetes	Flavobacteria	Flavobacteriales	Flavobacteriaceae	Capnocytophaga
GU272309	2.0	1.0	0.0	0.0	0.0	0.0	0.0	Bacteria	Proteobacteria	Gammaproteobacteria	Pseudomonadales	Pseudomonadaceae	Pseudomonas
AM932271	14.0	0.0	16.0	0.0	4.0	8.0	0.0	Bacteria	Proteobacteria	Alphaproteobacteria	Rhizobiales	Methylobacteriaceae	Methylobacterium	uncultured_bacterium
HM755511	1376.0	1702.0	406.0	18.0	124.0	12.0	148.0	Bacteria	Proteobacteria	Gammaproteobacteria	Pseudomonadales	Pseudomonadaceae	Pseudomonas	uncultured_bacterium
DQ441378	0.0	16.0	0.0	0.0	0.0	0.0	0.0	Bacteria	Proteobacteria
DQ441379	6.0	0.0	0.0	0.0	0.0	1.0	1.0	Bacteria	Proteobacteria	Gammaproteobacteria	Pasteurellales	Pasteurellaceae	Haemophilus	uncultured_bacterium
AF534195	7.0	161.0	25.0	0.0	3.0	0.0	19.0	Bacteria	Proteobacteria	Gammaproteobacteria	Pseudomonadales	Moraxellaceae	Acinetobacter	uncultured_bacterium
AF534194	1.0	1.0	0.0	0.0	0.0	0.0	0.0	Bacteria	Proteobacteria	Gammaproteobacteria
JF830188	3.0	10.0	0.0	0.0	0.0	1.0	2.0	Bacteria	Proteobacteria	Gammaproteobacteria	Enterobacteriales	Enterobacteriaceae
JN377810	0.0	0.0	3.0	0.0	0.0	2.0	0.0	Bacteria	Actinobacteria	Micrococcales	Micrococcaceae	Micrococcus
EF515489	6.0	0.0	0.0	0.0	0.0	0.0	0.0	Bacteria	Chloroflexi	Anaerolineae	Anaerolineales	Anaerolineaceae	Longilinea	uncultured_bacterium
EU535631	21.0	7.0	1.0	0.0	0.0	0.0	1.0	Bacteria	Firmicutes	Bacilli	Bacillales	Staphylococcaceae	Staphylococcus
EU705738	2.0	10.0	1.0	0.0	0.0	0.0	2.0	Bacteria	Proteobacteria	Betaproteobacteria	Burkholderiales	Comamonadaceae	Pelomonas
EU774938	6.0	17.0	321.0	0.0	0.0	8.0	8.0	Bacteria	Firmicutes	Bacilli	Lactobacillales	Leuconostocaceae	Leuconostoc	uncultured_bacterium
DQ803376	0.0	2.0	0.0	0.0	0.0	0.0	0.0	Bacteria	Proteobacteria	Gammaproteobacteria	Pseudomonadales	Pseudomonadaceae	Pseudomonas
EU772368	0.0	0.0	6.0	0.0	0.0	1.0	0.0	Bacteria	Firmicutes	Bacilli	Lactobacillales	Leuconostocaceae	Leuconostoc	uncultured_bacterium
EU463101	0.0	65.0	0.0	0.0	0.0	0.0	0.0	Bacteria	Proteobacteria	Betaproteobacteria	Burkholderiales	Comamonadaceae	Comamonas
GQ169060	0.0	1024.0	0.0	0.0	0.0	0.0	0.0	Bacteria	Actinobacteria	Micrococcales	Micrococcaceae	Arthrobacter	uncultured_bacterium
JN579957	20.0	43.0	25.0	0.0	0.0	16.0	5.0	Bacteria	Proteobacteria	Gammaproteobacteria	Enterobacteriales	Enterobacteriaceae	Enterobacter	uncultured_bacterium
HQ754126	2.0	1.0	1.0	0.0	0.0	0.0	0.0	Bacteria	Proteobacteria	Betaproteobacteria	Burkholderiales
AY753196	0.0	10.0	3.0	0.0	1.0	0.0	1.0	Bacteria	Proteobacteria	Gammaproteobacteria	Pseudomonadales	Moraxellaceae	Acinetobacter	uncultured_bacterium
HQ860754	2.0	0.0	1.0	0.0	0.0	0.0	0.0	Bacteria	Proteobacteria	Gammaproteobacteria	Pseudomonadales	Moraxellaceae	Acinetobacter	uncultured_bacterium
DQ824262	23.0	24.0	0.0	0.0	20.0	0.0	5.0	Bacteria	Firmicutes	Bacilli	Lactobacillales	Streptococcaceae	Streptococcus	uncultured_bacterium
GQ264198	4.0	0.0	0.0	0.0	0.0	0.0	0.0	Bacteria	Proteobacteria	Gammaproteobacteria	Xanthomonadales	Sinobacteraceae	Steroidobacter
DQ228360	14.0	1.0	192.0	0.0	3.0	0.0	0.0	Bacteria	Proteobacteria	Alphaproteobacteria	Rhizobiales	Phyllobacteriaceae
GU563788	1.0	14.0	3.0	1.0	0.0	0.0	1.0	Bacteria	Proteobacteria	Gammaproteobacteria	Pseudomonadales	Pseudomonadaceae	Pseudomonas
EF515711	4.0	1.0	1.0	0.0	0.0	0.0	0.0	Bacteria	Proteobacteria	Gammaproteobacteria
EF515714	0.0	13.0	1.0	0.0	0.0	1.0	0.0	Bacteria	Proteobacteria	Gammaproteobacteria	Pseudomonadales	Pseudomonadaceae	Pseudomonas	uncultured_bacterium
JN863466	3.0	4.0	0.0	0.0	1.0	0.0	0.0	Bacteria	Proteobacteria	Alphaproteobacteria
FJ891040	0.0	0.0	2.0	0.0	0.0	0.0	0.0	Bacteria	Actinobacteria	Rubrobacteria	Rubrobacterales	Rubrobacteriaceae	Rubrobacter	uncultured_bacterium
AB518685	0.0	0.0	5.0	0.0	1.0	0.0	0.0	Bacteria	Proteobacteria	Alphaproteobacteria	Rhizobiales	Methylobacteriaceae	Methylobacterium	uncultured_bacterium
HM480182	9.0	2.0	1.0	0.0	1.0	0.0	0.0	Bacteria	Proteobacteria	Betaproteobacteria	Burkholderiales	Comamonadaceae	Aquabacterium	uncultured_bacterium
GQ135318	9.0	0.0	0.0	0.0	0.0	0.0	0.0	Bacteria	Firmicutes	Bacilli	Lactobacillales	Lactobacillaceae	Lactobacillus	uncultured_bacterium
FJ719055	0.0	2.0	6.0	2.0	2.0	2.0	6.0	Bacteria	Proteobacteria	Betaproteobacteria	Burkholderiales	Comamonadaceae	Pelomonas
JN173078	4.0	10.0	0.0	0.0	0.0	0.0	0.0	Bacteria	Proteobacteria	Gammaproteobacteria	Enterobacteriales	Enterobacteriaceae	Serratia
JF289273	10.0	2.0	10.0	0.0	1.0	3.0	2.0	Bacteria	Actinobacteria	Propionibacteriales	Propionibacteriaceae	Propionibacterium	uncultured_bacterium
GQ240640	5042.0	3904.0	5543.0	11729.0	8043.0	11439.0	8641.0	Bacteria	Proteobacteria	Alphaproteobacteria	Rhodospirillales	Acetobacteraceae	Acetobacter
FJ558259	10.0	0.0	0.0	0.0	0.0	0.0	0.0	Bacteria	Firmicutes	Clostridia	Clostridiales	Veillonellaceae	Veillonella	uncultured_bacterium
Y14651	0.0	6.0	1.0	0.0	0.0	2.0	0.0	Bacteria	Actinobacteria	Corynebacteriales	Corynebacteriaceae	Corynebacterium
HE646382	2.0	0.0	1.0	0.0	0.0	0.0	0.0	Bacteria	Firmicutes	Bacilli	Lactobacillales	Streptococcaceae	Lactococcus	uncultured_bacterium
EU540348	1.0	3.0	6.0	0.0	0.0	2.0	0.0	Bacteria	Proteobacteria	Betaproteobacteria	Burkholderiales	Oxalobacteraceae	Massilia	uncultured_bacterium
GU001889	9.0	0.0	0.0	0.0	0.0	0.0	0.0	Bacteria	Firmicutes	Bacilli	Bacillales	Bacillaceae	Bacillus	Bacillus_flexus
FJ535529	3.0	0.0	0.0	0.0	0.0	0.0	0.0	Bacteria	Chloroflexi	Anaerolineae	Anaerolineales	Anaerolineaceae	uncultured	uncultured_bacterium
AB074645	29.0	0.0	0.0	0.0	0.0	0.0	0.0	Bacteria	Candidate_division_TM7	uncultured_bacterium
HQ245977	3.0	27.0	0.0	0.0	0.0	2.0	3.0	Bacteria	Proteobacteria	Gammaproteobacteria	Xanthomonadales	Xanthomonadaceae	Stenotrophomonas
HM559023	1.0	2.0	14.0	0.0	0.0	0.0	0.0	Bacteria	Proteobacteria	Gammaproteobacteria	Enterobacteriales	Enterobacteriaceae	Citrobacter
JN684187	15.0	22.0	31.0	1.0	1.0	16.0	14.0	Bacteria	Proteobacteria	Gammaproteobacteria	Pseudomonadales	Pseudomonadaceae	Pseudomonas
FJ790572	26.0	0.0	0.0	0.0	0.0	0.0	0.0	Bacteria	Acidobacteria	Candidatus_Chloracidobacterium	uncultured_bacterium
GQ289367	2.0	0.0	0.0	0.0	0.0	1.0	0.0	Bacteria	Actinobacteria	Micrococcales	Micrococcaceae	Micrococcus	Micrococcus_luteus
GU366037	0.0	0.0	0.0	0.0	0.0	0.0	5.0	Bacteria	Firmicutes	Bacilli	Lactobacillales	Lactobacillaceae	Lactobacillus
HQ616225	28.0	0.0	0.0	0.0	0.0	1.0	0.0	Bacteria	Firmicutes	Clostridia	Clostridiales	Family_XI_Incertae_Sedis	Anaerococcus	uncultured_bacterium
AF234691	0.0	0.0	0.0	2.0	0.0	0.0	0.0	Bacteria	Chloroflexi	Anaerolineae	Anaerolineales	Anaerolineaceae	uncultured
JN831370	0.0	32.0	1.0	0.0	0.0	0.0	0.0	Bacteria	Firmicutes	Bacilli	Bacillales	Staphylococcaceae	Staphylococcus	Staphylococcus_aureus
AF367588	0.0	2.0	0.0	0.0	0.0	0.0	0.0	Bacteria	Firmicutes	Bacilli	Bacillales	Thermoactinomycetaceae	Thermoactinomyces
FJ946583	25.0	0.0	1.0	0.0	0.0	0.0	7.0	Bacteria	Proteobacteria	Alphaproteobacteria	Rhizobiales
JN967897	0.0	0.0	0.0	0.0	0.0	0.0	3.0	Bacteria	Bacteroidetes	Flavobacteria	Flavobacteriales	Flavobacteriaceae	Flavobacterium	uncultured_Bacteroidetes_bacterium
EU432172	0.0	0.0	22.0	0.0	0.0	0.0	0.0	Bacteria	Actinobacteria	Micrococcales	Microbacteriaceae
EF511159	15.0	0.0	0.0	0.0	0.0	30.0	0.0	Bacteria	Firmicutes	Bacilli	Lactobacillales
GU574398	8.0	1.0	9.0	0.0	0.0	1.0	6.0	Bacteria	Firmicutes	Bacilli	Bacillales
FJ544357	0.0	0.0	10.0	0.0	0.0	0.0	0.0	Bacteria	Proteobacteria	Betaproteobacteria	Burkholderiales	Comamonadaceae
JQ315901	15.0	8.0	8.0	1.0	3.0	6.0	6.0	Bacteria	Proteobacteria	Gammaproteobacteria	Enterobacteriales	Enterobacteriaceae	Enterobacter
HM438048	0.0	2.0	0.0	0.0	0.0	0.0	0.0	Bacteria	Proteobacteria	Gammaproteobacteria	Pseudomonadales	Pseudomonadaceae	Pseudomonas
EU460884	1.0	1.0	1.0	0.0	0.0	0.0	0.0	Bacteria	Firmicutes	Bacilli	Lactobacillales	Streptococcaceae	Lactococcus	uncultured_bacterium
EU335287	1.0	0.0	1.0	0.0	0.0	0.0	0.0	Bacteria	Proteobacteria	Alphaproteobacteria	Rhizobiales	Phyllobacteriaceae	uncultured	uncultured_bacterium
EU535719	0.0	2.0	0.0	0.0	0.0	0.0	0.0	Bacteria	Proteobacteria	Gammaproteobacteria	Pseudomonadales	Pseudomonadaceae	Pseudomonas	uncultured_bacterium
HQ667767	0.0	14.0	1.0	0.0	0.0	0.0	0.0	Bacteria	Proteobacteria	Alphaproteobacteria	Sphingomonadales	Sphingomonadaceae	Sphingobium	uncultured_Sphingobium_sp.
FJ382228	0.0	0.0	0.0	0.0	0.0	2.0	0.0	Bacteria	Actinobacteria	Corynebacteriales	Mycobacteriaceae	Mycobacterium
JN177986	1.0	1.0	0.0	0.0	0.0	0.0	0.0	Bacteria	Proteobacteria	Betaproteobacteria	Burkholderiales	Comamonadaceae	Aquabacterium	uncultured_bacterium
AY958821	2.0	1.0	1.0	0.0	0.0	0.0	4.0	Bacteria	Proteobacteria	Betaproteobacteria	Burkholderiales	Oxalobacteraceae
GQ267980	140.0	86.0	4.0	0.0	104.0	2.0	35.0	Bacteria	Firmicutes	Bacilli	Lactobacillales	Streptococcaceae	Streptococcus	uncultured_bacterium
JQ014491	0.0	0.0	4.0	0.0	0.0	0.0	0.0	Bacteria	Proteobacteria	Betaproteobacteria	Burkholderiales	Oxalobacteraceae	Massilia	uncultured_bacterium
GQ267989	0.0	0.0	0.0	0.0	3.0	0.0	0.0	Bacteria	Firmicutes	Bacilli	Lactobacillales	Streptococcaceae	Lactococcus	uncultured_bacterium
EU828420	2.0	4.0	2.0	0.0	0.0	0.0	0.0	Bacteria	Proteobacteria	Betaproteobacteria	Burkholderiales	Oxalobacteraceae	Massilia	uncultured_bacterium
JQ014492	1.0	0.0	2.0	0.0	0.0	0.0	0.0	Bacteria	Proteobacteria	Alphaproteobacteria	Caulobacterales	Caulobacteraceae	Brevundimonas
GU553036	0.0	7.0	0.0	0.0	0.0	1.0	0.0	Bacteria	Proteobacteria	Gammaproteobacteria	Xanthomonadales	Xanthomonadaceae	Stenotrophomonas
EF516927	23.0	0.0	0.0	0.0	0.0	8.0	0.0	Bacteria	Proteobacteria	Alphaproteobacteria	Rhizobiales	Rhizobiaceae	Rhizobium
Y11332	32.0	121.0	1.0	0.0	10.0	0.0	10.0	Bacteria	Deinococcus-Thermus	Deinococci	Deinococcales	Deinococcaceae	Deinococcus
HM355728	1.0	1.0	0.0	0.0	0.0	0.0	0.0	Bacteria	Proteobacteria	Gammaproteobacteria	Enterobacteriales	Enterobacteriaceae
FR749853	0.0	92.0	6.0	0.0	2.0	0.0	35.0	Bacteria	Firmicutes	Bacilli	Lactobacillales	Lactobacillaceae	Lactobacillus	Bacillus
JQ323140	10.0	8.0	50.0	0.0	0.0	1.0	66.0	Bacteria	Proteobacteria
AJ316317	0.0	0.0	7.0	0.0	0.0	0.0	0.0	Bacteria	Firmicutes	Bacilli	Bacillales	Bacillaceae	Bacillus
FJ382132	0.0	0.0	0.0	0.0	0.0	2.0	0.0	Bacteria	Actinobacteria	Corynebacteriales	Mycobacteriaceae	Mycobacterium
FR714939	12.0	4.0	0.0	0.0	1.0	0.0	1.0	Bacteria	Proteobacteria	Alphaproteobacteria	Rhizobiales	Methylobacteriaceae	Methylobacterium
DQ497759	1.0	1.0	0.0	0.0	0.0	0.0	0.0	Bacteria	Proteobacteria
JQ014308	2.0	0.0	10.0	0.0	1.0	0.0	0.0	Bacteria	Actinobacteria	Micrococcales
JN653043	6.0	31.0	7.0	0.0	0.0	9.0	0.0	Bacteria	Proteobacteria	Gammaproteobacteria	Enterobacteriales	Enterobacteriaceae	Enterobacter
HM487976	0.0	0.0	2.0	0.0	0.0	0.0	0.0	Bacteria	Bacteroidetes	Cytophagia	Cytophagales
BABP01027121	2.0	0.0	41.0	2.0	0.0	0.0	6.0	Bacteria	Cyanobacteria	Chloroplast	uncultured_bacterium
AF366275	0.0	0.0	2.0	0.0	0.0	0.0	0.0	Bacteria	Actinobacteria	Corynebacteriales	Corynebacteriaceae	Corynebacterium
FN794266	6.0	0.0	0.0	0.0	0.0	0.0	0.0	Bacteria	Proteobacteria	Alphaproteobacteria	Caulobacterales	Caulobacteraceae	Brevundimonas
GQ205103	0.0	0.0	127.0	0.0	0.0	1.0	0.0	Bacteria	Proteobacteria	Betaproteobacteria	Burkholderiales	Comamonadaceae
AJ295469	25.0	24.0	22.0	1.0	0.0	14.0	33.0	Bacteria	Proteobacteria	Gammaproteobacteria	Xanthomonadales	Sinobacteraceae	Nevskia
EU273821	0.0	0.0	3.0	0.0	0.0	0.0	1.0	Bacteria	Firmicutes	Bacilli	Lactobacillales	Lactobacillaceae	Lactobacillus	Lactobacillus_plantarum
JF830196	1.0	7.0	0.0	0.0	0.0	0.0	0.0	Bacteria	Proteobacteria	Gammaproteobacteria	Enterobacteriales	Enterobacteriaceae	Enterobacter
JF830193	0.0	3.0	0.0	0.0	1.0	0.0	1.0	Bacteria	Proteobacteria	Gammaproteobacteria	Enterobacteriales	Enterobacteriaceae	Enterobacter	uncultured_bacterium
JF830192	11.0	0.0	5.0	0.0	0.0	0.0	0.0	Bacteria	Proteobacteria	Gammaproteobacteria	Enterobacteriales	Enterobacteriaceae	Enterobacter
JN626198	45.0	738.0	48.0	1.0	19.0	32.0	19.0	Bacteria	Proteobacteria	Gammaproteobacteria	Pseudomonadales	Pseudomonadaceae	Pseudomonas
FJ557891	1.0	0.0	2.0	0.0	0.0	0.0	1.0	Bacteria	Firmicutes	Bacilli	Bacillales	Staphylococcaceae	Staphylococcus	uncultured_bacterium
GU247463	4.0	0.0	0.0	0.0	0.0	3.0	2.0	Bacteria	Proteobacteria	Betaproteobacteria	Burkholderiales	Comamonadaceae
FJ557898	7.0	4.0	8.0	0.0	0.0	4.0	3.0	Bacteria	Actinobacteria	Corynebacteriales
JN626193	4.0	53.0	5.0	0.0	1.0	5.0	3.0	Bacteria	Proteobacteria	Gammaproteobacteria	Pseudomonadales	Pseudomonadaceae	Pseudomonas	uncultured_bacterium
JN626195	2640.0	4463.0	371.0	8.0	58.0	319.0	213.0	Bacteria	Proteobacteria	Gammaproteobacteria	Enterobacteriales	Enterobacteriaceae	Escherichia-Shigella
EU449568	0.0	0.0	0.0	0.0	0.0	0.0	2.0	Bacteria	Proteobacteria	Alphaproteobacteria	Caulobacterales
GQ175351	442.0	141.0	528.0	8.0	12.0	312.0	140.0	Bacteria	Firmicutes
AB114235	1.0	1.0	1.0	0.0	0.0	0.0	0.0	Bacteria	Actinobacteria	Micrococcales
EU431815	0.0	0.0	13.0	0.0	0.0	0.0	0.0	Bacteria	Bacteroidetes	Cytophagia	Cytophagales	Cytophagaceae	Leadbetterella	uncultured_bacterium
GQ264189	18.0	0.0	0.0	0.0	0.0	0.0	0.0	Bacteria	Proteobacteria	Gammaproteobacteria	Xanthomonadales	Sinobacteraceae	uncultured
EU870448	1.0	0.0	1.0	0.0	0.0	0.0	1.0	Bacteria	Proteobacteria	Alphaproteobacteria	Rhizobiales
FJ885037	1.0	4.0	0.0	0.0	0.0	0.0	1.0	Bacteria	Proteobacteria	Gammaproteobacteria	Enterobacteriales	Enterobacteriaceae	Escherichia-Shigella	uncultured_Parabacteroides_sp.
U81990	74.0	42.0	14.0	0.0	0.0	7.0	17.0	Bacteria	Actinobacteria	Corynebacteriales	Nocardiaceae	Rhodococcus
FJ983115	18.0	5.0	14.0	0.0	1.0	6.0	4.0	Bacteria	Firmicutes	Bacilli	Lactobacillales	Streptococcaceae	Streptococcus	uncultured_bacterium
GQ927306	0.0	4.0	0.0	0.0	0.0	0.0	0.0	Bacteria	Proteobacteria	Gammaproteobacteria	Enterobacteriales	Enterobacteriaceae	Enterobacter
DQ279395	0.0	0.0	0.0	0.0	0.0	0.0	3.0	Bacteria	Firmicutes	Bacilli	Bacillales	Listeriaceae	Brochothrix
JN411470	12.0	94.0	3.0	0.0	0.0	6.0	5.0	Bacteria	Proteobacteria	Gammaproteobacteria	Xanthomonadales	Xanthomonadaceae	Stenotrophomonas
FJ894772	0.0	0.0	6.0	0.0	0.0	0.0	0.0	Bacteria	Proteobacteria	Gammaproteobacteria	Pseudomonadales	Pseudomonadaceae	Pseudomonas	uncultured_bacterium
HM216566	0.0	14.0	0.0	0.0	0.0	0.0	0.0	Bacteria	Firmicutes	Bacilli	Bacillales	Staphylococcaceae	Staphylococcus
EF593054	13.0	0.0	30.0	0.0	0.0	0.0	0.0	Bacteria	Firmicutes	Bacilli	Lactobacillales	Leuconostocaceae	Leuconostoc
D14146	7.0	0.0	0.0	0.0	0.0	0.0	0.0	Bacteria	Firmicutes	Clostridia	Clostridiales	Family_XI_Incertae_Sedis	Anaerococcus
EF593053	43.0	5.0	41.0	0.0	0.0	16.0	12.0	Bacteria	Firmicutes	Bacilli	Bacillales	Family_XII_Incertae_Sedis	Exiguobacterium	uncultured_Exiguobacterium_sp.
D14149	0.0	0.0	3.0	0.0	0.0	1.0	0.0	Bacteria	Firmicutes	Clostridia	Clostridiales	Family_XI_Incertae_Sedis	Finegoldia	Finegoldia_magna
JN038255	0.0	40.0	0.0	0.0	0.0	0.0	0.0	Bacteria	Bacteroidetes	Cytophagia	Order_II_Incertae_Sedis	Rhodothermaceae	Rubricoccus	uncultured_Bacteroidetes_bacterium
GQ267964	0.0	0.0	0.0	0.0	2.0	0.0	0.0	Bacteria	Firmicutes	Bacilli	Lactobacillales	Streptococcaceae	Lactococcus	uncultured_bacterium
JN637797	3.0	0.0	12.0	0.0	2.0	0.0	0.0	Bacteria	Proteobacteria	Alphaproteobacteria	Rhodobacterales	Rhodobacteraceae
HQ397481	0.0	3.0	0.0	0.0	0.0	0.0	1.0	Bacteria	Proteobacteria
GQ130134	1.0	1.0	0.0	0.0	0.0	1.0	0.0	Bacteria	Proteobacteria	Gammaproteobacteria
HQ143674	0.0	3.0	2.0	0.0	0.0	0.0	0.0	Bacteria	Actinobacteria	Micrococcales	Micrococcaceae	Kocuria	uncultured_bacterium
JF798352	0.0	0.0	20.0	0.0	0.0	0.0	0.0	Bacteria	Firmicutes	Bacilli	Bacillales	Bacillaceae	Bacillus
JN867400	196.0	388.0	73.0	1.0	30.0	13.0	40.0	Bacteria	Proteobacteria	Gammaproteobacteria	Pseudomonadales	Pseudomonadaceae	Pseudomonas	uncultured_bacterium
GQ500757	0.0	0.0	5.0	0.0	0.0	0.0	0.0	Bacteria	Proteobacteria	Alphaproteobacteria	Rhizobiales	Xanthobacteraceae	uncultured
HQ616309	35.0	0.0	17.0	2.0	6.0	11.0	8.0	Bacteria	Actinobacteria	Propionibacteriales	Propionibacteriaceae	Propionibacterium
EF197741	1.0	1.0	0.0	0.0	0.0	0.0	0.0	Bacteria	Proteobacteria	Gammaproteobacteria
DQ463207	16.0	0.0	0.0	0.0	0.0	0.0	0.0	Bacteria	Proteobacteria	Alphaproteobacteria	Caulobacterales	Hyphomonadaceae	Hyphomonas	uncultured_bacterium
HQ787553	4.0	9.0	3.0	0.0	0.0	1.0	1.0	Bacteria	Proteobacteria	Gammaproteobacteria	Enterobacteriales	Enterobacteriaceae
EU777690	0.0	0.0	0.0	0.0	0.0	12.0	0.0	Bacteria	Proteobacteria
AF077730	0.0	0.0	24.0	0.0	0.0	0.0	0.0	Bacteria	Proteobacteria	Alphaproteobacteria	Rhizobiales	Hyphomicrobiaceae	Rhodoplanes
GQ148951	0.0	14.0	0.0	0.0	0.0	0.0	0.0	Bacteria	Proteobacteria	Gammaproteobacteria
FJ893962	13.0	55.0	5.0	0.0	3.0	1.0	1.0	Bacteria	Proteobacteria	Gammaproteobacteria
GQ451180	0.0	2.0	1.0	0.0	0.0	0.0	0.0	Bacteria	Proteobacteria	Gammaproteobacteria
JF317350	19.0	60.0	21.0	0.0	0.0	13.0	3.0	Bacteria	Proteobacteria	Gammaproteobacteria	Enterobacteriales	Enterobacteriaceae	Enterobacter
EF198473	0.0	14.0	6.0	0.0	0.0	0.0	2.0	Bacteria	Proteobacteria	Gammaproteobacteria	Pseudomonadales	Moraxellaceae	Acinetobacter	uncultured_bacterium
FJ557405	2.0	0.0	3.0	0.0	0.0	1.0	0.0	Bacteria	Firmicutes	Bacilli	Lactobacillales
HQ616236	0.0	0.0	8.0	1.0	0.0	0.0	0.0	Bacteria	Actinobacteria	Corynebacteriales	Corynebacteriaceae	Corynebacterium	uncultured_Corynebacterium_sp.
EU520400	9.0	7.0	15.0	0.0	2.0	21.0	8.0	Bacteria	Actinobacteria	Micrococcales	Micrococcaceae	Micrococcus
FJ950654	1.0	0.0	3.0	0.0	0.0	0.0	1.0	Bacteria	Proteobacteria	Gammaproteobacteria	Pseudomonadales	Pseudomonadaceae	Pseudomonas
JN866593	2214.0	4955.0	862.0	12.0	199.0	555.0	249.0	Bacteria	Proteobacteria	Gammaproteobacteria	Enterobacteriales	Enterobacteriaceae
HQ763426	5.0	0.0	0.0	0.0	2.0	0.0	0.0	Bacteria	Firmicutes	Bacilli	Lactobacillales	Streptococcaceae	Streptococcus	uncultured_bacterium
JN866598	6.0	0.0	0.0	0.0	1.0	0.0	0.0	Bacteria	Actinobacteria	Corynebacteriales
FJ948283	1.0	19.0	3.0	0.0	0.0	0.0	0.0	Bacteria
JN575262	1.0	0.0	1.0	1.0	0.0	0.0	0.0	Bacteria	Proteobacteria	Gammaproteobacteria	Pseudomonadales	Pseudomonadaceae	Pseudomonas
JQ350845	0.0	65.0	10.0	0.0	4.0	4.0	3.0	Bacteria	Proteobacteria	Gammaproteobacteria	Pseudomonadales	Pseudomonadaceae	Pseudomonas	uncultured_bacterium
EU778933	0.0	0.0	0.0	0.0	0.0	0.0	13.0	Bacteria	Bacteroidetes	Bacteroidia	Bacteroidales	Bacteroidaceae	Bacteroides	uncultured_bacterium
GU179599	0.0	22.0	0.0	0.0	0.0	1.0	0.0	Bacteria	Proteobacteria	Gammaproteobacteria	Pseudomonadales	Pseudomonadaceae	Pseudomonas
HQ324860	0.0	6.0	0.0	0.0	0.0	0.0	0.0	Bacteria	Proteobacteria	Gammaproteobacteria
FJ562204	1.0	1.0	0.0	0.0	0.0	0.0	0.0	Bacteria	Firmicutes	Bacilli	Lactobacillales	Streptococcaceae	Streptococcus	uncultured_bacterium
HQ327209	0.0	240.0	25.0	0.0	0.0	4.0	2.0	Bacteria	Bacteroidetes	Flavobacteria	Flavobacteriales	Flavobacteriaceae	Flavobacterium	uncultured_bacterium
HM049683	10.0	72.0	0.0	1.0	0.0	0.0	1.0	Bacteria	Bacteroidetes	Sphingobacteriia	Sphingobacteriales	Sphingobacteriaceae	Pedobacter	uncultured_bacterium
FJ382741	35.0	0.0	10.0	0.0	0.0	0.0	0.0	Bacteria	Proteobacteria	Alphaproteobacteria	Sphingomonadales
JN082683	1.0	6.0	2.0	0.0	0.0	0.0	2.0	Bacteria	Proteobacteria	Alphaproteobacteria
GQ267992	113.0	8.0	13.0	0.0	2.0	14.0	0.0	Bacteria	Firmicutes	Bacilli	Lactobacillales	Streptococcaceae	Lactococcus	uncultured_bacterium
EU604273	0.0	0.0	0.0	0.0	0.0	2.0	0.0	Bacteria	Proteobacteria	Gammaproteobacteria	Xanthomonadales	Xanthomonadaceae
GU553025	1.0	2.0	2.0	0.0	0.0	0.0	0.0	Bacteria	Proteobacteria
FJ439568	48.0	133.0	4.0	0.0	11.0	8.0	26.0	Bacteria	Deinococcus-Thermus	Deinococci	Deinococcales	Deinococcaceae	Deinococcus
EU467997	2.0	1.0	1.0	0.0	0.0	0.0	0.0	Bacteria
EU499678	2.0	5.0	5.0	2.0	0.0	0.0	0.0	Bacteria	Bacteroidetes	Flavobacteria	Flavobacteriales	Flavobacteriaceae	Chryseobacterium	uncultured_bacterium
HM556278	1.0	84.0	0.0	0.0	0.0	1.0	0.0	Bacteria	Bacteroidetes	Flavobacteria	Flavobacteriales	Flavobacteriaceae	Chryseobacterium	uncultured_bacterium
AY349414	0.0	0.0	2.0	0.0	0.0	0.0	2.0	Bacteria	Firmicutes	Bacilli	Lactobacillales	Streptococcaceae	Streptococcus
FR683099	0.0	11.0	1.0	0.0	0.0	0.0	6.0	Bacteria	Firmicutes	Bacilli	Lactobacillales	Lactobacillaceae	Lactobacillus	Lactobacillus_acetotolerans
AY244976	5.0	0.0	1.0	0.0	0.0	0.0	0.0	Bacteria	Firmicutes	Clostridia	Clostridiales	Clostridiaceae	Clostridium
GQ407159	173.0	119.0	126.0	3.0	8.0	15.0	77.0	Bacteria	Firmicutes	Bacilli	Bacillales	Staphylococcaceae	Staphylococcus	uncultured_bacterium
GQ241320	0.0	2.0	0.0	0.0	0.0	0.0	1.0	Bacteria	Proteobacteria	Gammaproteobacteria	Xanthomonadales	Xanthomonadaceae	Stenotrophomonas
FJ712574	5.0	2.0	2.0	0.0	0.0	0.0	0.0	Bacteria	Proteobacteria	Gammaproteobacteria	Enterobacteriales	Enterobacteriaceae
AF443584	2.0	0.0	19.0	0.0	0.0	0.0	0.0	Bacteria	Proteobacteria	Betaproteobacteria	Burkholderiales	Oxalobacteraceae	Massilia	uncultured_bacterium
U87821	0.0	0.0	3.0	0.0	0.0	0.0	0.0	Bacteria	Actinobacteria	Corynebacteriales	Corynebacteriaceae	Corynebacterium	Corynebacterium_genitalium
AF534210	0.0	6.0	0.0	0.0	0.0	0.0	0.0	Bacteria	Proteobacteria	Gammaproteobacteria	Pseudomonadales	Moraxellaceae	Acinetobacter	uncultured_bacterium
AY198111	3.0	15.0	0.0	0.0	0.0	0.0	0.0	Bacteria	Proteobacteria	Gammaproteobacteria
EF019051	18.0	106.0	9.0	1.0	3.0	11.0	35.0	Bacteria	Proteobacteria	Gammaproteobacteria	Xanthomonadales	Sinobacteraceae	uncultured
JF772825	4.0	1.0	4.0	0.0	0.0	0.0	0.0	Bacteria	Proteobacteria	Betaproteobacteria	Burkholderiales	Comamonadaceae
FN563408	3.0	7.0	3.0	0.0	0.0	0.0	4.0	Bacteria	Proteobacteria	Betaproteobacteria	Burkholderiales	Oxalobacteraceae	Massilia	uncultured_bacterium
JF830161	8.0	101.0	19.0	0.0	0.0	2.0	0.0	Bacteria	Proteobacteria	Gammaproteobacteria
FJ512270	0.0	0.0	9.0	0.0	0.0	0.0	2.0	Bacteria	Firmicutes	Bacilli	Bacillales	Listeriaceae	Brochothrix
JF319256	3.0	3.0	0.0	0.0	0.0	0.0	0.0	Bacteria	Proteobacteria	Alphaproteobacteria	Sphingomonadales
HQ588851	1.0	18.0	2.0	0.0	0.0	1.0	1.0	Bacteria	Proteobacteria	Gammaproteobacteria	Enterobacteriales	Enterobacteriaceae	Serratia
JN626189	4.0	41.0	7.0	0.0	0.0	1.0	1.0	Bacteria	Proteobacteria	Gammaproteobacteria	Pseudomonadales	Pseudomonadaceae	Pseudomonas	uncultured_bacterium
JN626183	30.0	73.0	10.0	0.0	0.0	0.0	2.0	Bacteria	Proteobacteria	Gammaproteobacteria	Enterobacteriales	Enterobacteriaceae	Escherichia-Shigella	uncultured_bacterium
GQ417357	0.0	3.0	3.0	0.0	1.0	0.0	0.0	Bacteria	Proteobacteria	Gammaproteobacteria	Enterobacteriales	Enterobacteriaceae	Citrobacter
FJ687965	1.0	0.0	1.0	0.0	0.0	0.0	0.0	Bacteria	Proteobacteria	Alphaproteobacteria	Rhizobiales	Bradyrhizobiaceae	Bradyrhizobium
HQ121178	0.0	3.0	0.0	0.0	0.0	0.0	0.0	Bacteria	Proteobacteria	Gammaproteobacteria	Pseudomonadales	Pseudomonadaceae	Pseudomonas	uncultured_bacterium
HQ419074	0.0	0.0	12.0	0.0	0.0	0.0	0.0	Bacteria	Firmicutes	Bacilli	Bacillales	Paenibacillaceae	Brevibacillus
FJ268985	10.0	12.0	6.0	0.0	0.0	7.0	1.0	Bacteria	Proteobacteria	Gammaproteobacteria	Pseudomonadales	Moraxellaceae	Acinetobacter	uncultured_bacterium
AM236243	4.0	11.0	2.0	0.0	0.0	0.0	0.0	Bacteria	Proteobacteria	Gammaproteobacteria
FJ268988	4.0	5.0	1.0	0.0	0.0	4.0	1.0	Bacteria	Proteobacteria	Gammaproteobacteria	Pseudomonadales
GQ477895	0.0	0.0	2.0	0.0	0.0	0.0	0.0	Bacteria	Firmicutes	Bacilli	Lactobacillales	Lactobacillaceae	Lactobacillus
GU940784	5.0	0.0	9.0	0.0	0.0	0.0	0.0	Bacteria	Firmicutes	Bacilli
HQ143284	155.0	30.0	105.0	1.0	2.0	9.0	18.0	Bacteria	Cyanobacteria	Chloroplast
GQ389095	0.0	0.0	0.0	0.0	3.0	0.0	0.0	Bacteria	Proteobacteria	Alphaproteobacteria	Sphingomonadales	GOBB3-C201
EU134725	10.0	20.0	3.0	0.0	0.0	3.0	5.0	Bacteria	Proteobacteria	Gammaproteobacteria	Xanthomonadales	Sinobacteraceae	uncultured
FJ557790	26.0	68.0	33.0	0.0	0.0	3.0	19.0	Bacteria	Actinobacteria	Corynebacteriales	Corynebacteriaceae	Corynebacterium
JN590615	0.0	0.0	0.0	0.0	0.0	3.0	0.0	Bacteria	Proteobacteria	Gammaproteobacteria	Xanthomonadales	Xanthomonadaceae
FJ983100	8.0	4.0	3.0	0.0	0.0	7.0	0.0	Bacteria	Firmicutes
FJ476124	0.0	388.0	72.0	2.0	3.0	0.0	11.0	Bacteria	Firmicutes	Bacilli	Lactobacillales	Lactobacillaceae	Lactobacillus	Lactobacillus_brevis
DQ988293	0.0	0.0	3.0	0.0	0.0	0.0	0.0	Bacteria	Proteobacteria	Betaproteobacteria	Burkholderiales	Comamonadaceae	Ottowia	uncultured_bacterium
GU357489	0.0	2.0	0.0	0.0	0.0	0.0	0.0	Bacteria	Proteobacteria	Gammaproteobacteria	Pseudomonadales	Pseudomonadaceae	Pseudomonas	uncultured_bacterium
GU356392	0.0	1.0	2.0	0.0	0.0	0.0	0.0	Bacteria	Proteobacteria	Gammaproteobacteria	Pseudomonadales	Moraxellaceae	Acinetobacter	uncultured_bacterium
JN162677	10.0	1107.0	1.0	0.0	2.0	2.0	4.0	Bacteria	Firmicutes	Bacilli	Bacillales	Staphylococcaceae	Staphylococcus
HQ665015	69.0	5.0	3.0	0.0	2.0	0.0	0.0	Bacteria	Proteobacteria	Alphaproteobacteria	Rhizobiales	Methylobacteriaceae	Methylobacterium
HP612906	0.0	0.0	0.0	0.0	0.0	0.0	4.0	Bacteria	Proteobacteria	Alphaproteobacteria	Rickettsiales	mitochondria
EU775633	0.0	3.0	0.0	1.0	1.0	1.0	0.0	Bacteria	Proteobacteria	Alphaproteobacteria
HM557110	0.0	0.0	0.0	0.0	0.0	4.0	0.0	Bacteria	Actinobacteria	Thermoleophilia	Solirubrobacterales	480-2	uncultured_bacterium
JF975609	0.0	9.0	0.0	0.0	0.0	0.0	17.0	Bacteria	Firmicutes	Bacilli	Bacillales	Bacillaceae	Bacillus
FJ191821	1.0	2.0	1.0	0.0	0.0	0.0	2.0	Bacteria	Proteobacteria	Gammaproteobacteria	Pseudomonadales	Moraxellaceae	Enhydrobacter
AB512775	0.0	27.0	87.0	0.0	0.0	0.0	0.0	Bacteria	Firmicutes	Bacilli	Lactobacillales	Lactobacillaceae	Lactobacillus	uncultured_bacterium
JN038241	1123.0	1053.0	950.0	23.0	103.0	576.0	365.0	Bacteria
AY959016	0.0	1.0	1.0	0.0	0.0	0.0	0.0	Bacteria	Proteobacteria	Gammaproteobacteria	Enterobacteriales	Enterobacteriaceae	Escherichia-Shigella
EU195903	30.0	0.0	0.0	0.0	4.0	13.0	1.0	Bacteria	Proteobacteria	Alphaproteobacteria	Caulobacterales	Caulobacteraceae	Brevundimonas
HM186084	0.0	1.0	1.0	0.0	0.0	0.0	1.0	Bacteria	Proteobacteria	Alphaproteobacteria	Rhizobiales	Brucellaceae	Ochrobactrum
GQ449011	0.0	0.0	3.0	0.0	0.0	0.0	0.0	Bacteria	Firmicutes	Bacilli	Lactobacillales	Lactobacillaceae	Lactobacillus	uncultured_bacterium
FJ192951	4.0	8.0	22.0	0.0	0.0	2.0	2.0	Bacteria	Proteobacteria	Gammaproteobacteria	Pseudomonadales	Moraxellaceae	Acinetobacter	uncultured_bacterium
GQ130121	22.0	0.0	23.0	0.0	0.0	1.0	0.0	Bacteria	Proteobacteria	Alphaproteobacteria	Rhizobiales	Bradyrhizobiaceae	Bradyrhizobium
JF793971	13474.0	30276.0	16118.0	24407.0	8568.0	27090.0	4895.0	Bacteria	Proteobacteria	Alphaproteobacteria	Rhodospirillales	Acetobacteraceae	Acetobacter
GQ359978	11.0	3.0	6.0	0.0	0.0	0.0	2.0	Bacteria	Proteobacteria	Alphaproteobacteria	Sphingomonadales	Sphingomonadaceae	Sphingomonas
AY959170	1.0	274.0	1.0	0.0	1.0	0.0	1.0	Bacteria	Firmicutes	Bacilli	Bacillales	Staphylococcaceae	Staphylococcus
HM108649	0.0	1.0	5.0	0.0	0.0	0.0	2.0	Bacteria	Proteobacteria	Betaproteobacteria	Burkholderiales	Burkholderiaceae	Burkholderia	uncultured_beta_proteobacterium
HQ616338	1.0	0.0	12.0	0.0	0.0	0.0	0.0	Bacteria	Candidate_division_TM7	uncultured_bacterium
FN397903	3043.0	9222.0	3782.0	5333.0	1418.0	6801.0	2.0	Bacteria	Proteobacteria	Alphaproteobacteria	Rhodospirillales	Acetobacteraceae	Acetobacter
JN053414	0.0	11.0	0.0	0.0	0.0	0.0	2.0	Bacteria	Firmicutes	Bacilli	Bacillales	Bacillaceae	Bacillus
FJ558309	4.0	0.0	28.0	0.0	0.0	4.0	0.0	Bacteria	Proteobacteria	Betaproteobacteria	Neisseriales	Neisseriaceae	Neisseria	uncultured_bacterium
FJ893959	22.0	26.0	3.0	0.0	0.0	0.0	2.0	Bacteria	Proteobacteria	Gammaproteobacteria	Pseudomonadales	Pseudomonadaceae	Pseudomonas	uncultured_bacterium
EU536078	6.0	0.0	6.0	0.0	2.0	0.0	0.0	Bacteria	Actinobacteria	Micrococcales	Micrococcaceae	Kocuria
FJ558307	11.0	0.0	0.0	0.0	0.0	1.0	0.0	Bacteria	Firmicutes	Bacilli	Lactobacillales	Streptococcaceae	Streptococcus	uncultured_bacterium
GU647069	0.0	55.0	5.0	0.0	0.0	8.0	0.0	Bacteria	Proteobacteria	Gammaproteobacteria	Pseudomonadales	Pseudomonadaceae	Pseudomonas
EF511557	0.0	2.0	0.0	0.0	0.0	0.0	0.0	Bacteria	Proteobacteria	Gammaproteobacteria	Pseudomonadales	Pseudomonadaceae	Pseudomonas
HQ245958	0.0	13.0	1.0	0.0	0.0	0.0	0.0	Bacteria	Firmicutes	Bacilli	Bacillales	Staphylococcaceae	Staphylococcus	uncultured_bacterium
EU057831	0.0	8.0	1.0	0.0	0.0	0.0	0.0	Bacteria	Bacteroidetes	Sphingobacteriia	Sphingobacteriales	Sphingobacteriaceae	Pedobacter	uncultured_bacterium
FJ558479	24.0	0.0	6.0	0.0	2.0	0.0	5.0	Bacteria	Actinobacteria	Micrococcales	Micrococcaceae	Rothia	uncultured_bacterium
HQ184347	90.0	0.0	0.0	0.0	0.0	0.0	0.0	Bacteria	Proteobacteria	Alphaproteobacteria	Rhodobacterales	Rhodobacteraceae	Paracoccus
EU030688	0.0	20.0	0.0	0.0	0.0	0.0	1.0	Bacteria	Bacteroidetes	Sphingobacteriia	Sphingobacteriales	Sphingobacteriaceae	Pedobacter	uncultured_bacterium
FJ192135	0.0	5.0	0.0	0.0	1.0	0.0	0.0	Bacteria	Cyanobacteria
JF772577	25.0	1.0	5.0	0.0	1.0	3.0	4.0	Bacteria	Bacteroidetes	Sphingobacteriia	Sphingobacteriales	Sphingobacteriaceae	Sphingobacterium
FJ192420	1.0	0.0	1.0	0.0	0.0	0.0	0.0	Bacteria	Proteobacteria	Alphaproteobacteria	Caulobacterales	Caulobacteraceae	Brevundimonas
FJ558163	6.0	0.0	0.0	0.0	0.0	5.0	0.0	Bacteria	Bacteroidetes	Bacteroidia	Bacteroidales	Prevotellaceae	Prevotella	uncultured_bacterium
JN872516	319.0	154.0	84.0	2.0	32.0	0.0	41.0	Bacteria	Proteobacteria	Alphaproteobacteria	Rhizobiales	Methylobacteriaceae	Methylobacterium
HM484372	3.0	3.0	1.0	0.0	0.0	0.0	0.0	Bacteria	Proteobacteria	Alphaproteobacteria	Rhizobiales	Methylobacteriaceae	Methylobacterium
FJ893774	7.0	0.0	0.0	0.0	0.0	0.0	0.0	Bacteria	Proteobacteria	Betaproteobacteria	Burkholderiales	Comamonadaceae	Ideonella	uncultured_bacterium
HM799068	12.0	0.0	0.0	0.0	2.0	0.0	1.0	Bacteria	Proteobacteria	Alphaproteobacteria	Caulobacterales	Caulobacteraceae	Brevundimonas
GQ443088	1.0	20.0	1.0	0.0	0.0	1.0	0.0	Bacteria	Proteobacteria	Gammaproteobacteria
HQ766342	137.0	176.0	212.0	3.0	13.0	16.0	19.0	Bacteria	Firmicutes	Bacilli	Bacillales	Bacillaceae	Anoxybacillus	uncultured_organism
HQ183510	1.0	0.0	2.0	0.0	0.0	0.0	0.0	Bacteria	Cyanobacteria	Chloroplast	uncultured_bacterium
HQ183518	2.0	0.0	0.0	0.0	0.0	0.0	0.0	Bacteria	Cyanobacteria	Chloroplast	uncultured_bacterium
AY162037	107.0	107.0	54.0	2.0	4.0	1.0	21.0	Bacteria	Proteobacteria	Betaproteobacteria	Burkholderiales	Alcaligenaceae
EF205486	2.0	4.0	2.0	0.0	1.0	0.0	1.0	Bacteria	Proteobacteria
DQ456289	1.0	1.0	0.0	0.0	0.0	1.0	0.0	Bacteria	Proteobacteria	Gammaproteobacteria	Enterobacteriales	Enterobacteriaceae	Escherichia-Shigella	uncultured_bacterium
DQ800498	12.0	0.0	0.0	0.0	0.0	0.0	0.0	Bacteria	Actinobacteria	Coriobacteriia	Coriobacteriales	Coriobacteriaceae	uncultured	uncultured_bacterium
EU560763	38.0	0.0	28.0	0.0	2.0	4.0	11.0	Bacteria	Firmicutes	Bacilli	Lactobacillales	Streptococcaceae	Lactococcus	uncultured_bacterium
EU560769	0.0	1.0	21.0	0.0	0.0	0.0	0.0	Bacteria	Firmicutes	Bacilli	Lactobacillales	Leuconostocaceae	Leuconostoc	uncultured_Leuconostoc_sp.
DQ316809	92.0	16.0	7.0	0.0	10.0	0.0	5.0	Bacteria	Bacteroidetes	Sphingobacteriia	Sphingobacteriales	env.OPS_17
DQ316808	26.0	0.0	11.0	2.0	0.0	0.0	0.0	Bacteria	Proteobacteria	Alphaproteobacteria	Caulobacterales	Caulobacteraceae	Caulobacter
EU776989	3.0	3.0	10.0	0.0	0.0	7.0	2.0	Bacteria	Firmicutes
FJ976405	0.0	0.0	0.0	0.0	0.0	0.0	7.0	Bacteria	Proteobacteria	Betaproteobacteria	Neisseriales	Neisseriaceae
FJ976409	0.0	0.0	0.0	0.0	0.0	0.0	4.0	Bacteria	Bacteroidetes	Flavobacteria	Flavobacteriales	Flavobacteriaceae	Capnocytophaga	uncultured_Capnocytophaga_sp.
HM590705	0.0	1.0	1.0	0.0	0.0	0.0	0.0	Bacteria	Proteobacteria	Gammaproteobacteria	Pseudomonadales
HQ224640	0.0	1.0	0.0	0.0	1.0	0.0	0.0	Bacteria	Proteobacteria	Gammaproteobacteria	Pseudomonadales	Pseudomonadaceae	Pseudomonas	uncultured_bacterium
EU536897	35.0	5383.0	31.0	1.0	8.0	23.0	63.0	Bacteria	Firmicutes	Bacilli	Bacillales	Staphylococcaceae	Staphylococcus	uncultured_bacterium
FJ713033	2.0	0.0	0.0	0.0	0.0	0.0	0.0	Bacteria	Acidobacteria	Candidatus_Chloracidobacterium	uncultured_bacterium
EF433546	0.0	0.0	3.0	0.0	0.0	0.0	0.0	Bacteria	Actinobacteria	Corynebacteriales	Corynebacteriaceae	Corynebacterium
EF509266	0.0	0.0	0.0	0.0	1.0	0.0	1.0	Bacteria	Proteobacteria	Gammaproteobacteria	Pseudomonadales	Pseudomonadaceae	Pseudomonas
HM557596	0.0	3.0	0.0	0.0	0.0	0.0	3.0	Bacteria	Proteobacteria
GQ340239	0.0	0.0	97.0	0.0	0.0	0.0	0.0	Bacteria	Proteobacteria	Betaproteobacteria	Burkholderiales	Oxalobacteraceae
GU940979	0.0	0.0	0.0	0.0	0.0	0.0	5.0	Bacteria	Proteobacteria	Betaproteobacteria	Burkholderiales	Alcaligenaceae	Derxia
JN869067	821.0	490.0	330.0	11.0	49.0	142.0	144.0	Bacteria	Proteobacteria	Gammaproteobacteria	Pseudomonadales	Pseudomonadaceae	Pseudomonas	uncultured_gamma_proteobacterium
FN556450	1.0	3.0	0.0	0.0	0.0	3.0	0.0	Bacteria	Firmicutes	Bacilli	Bacillales	Bacillaceae	Anoxybacillus	uncultured_organism
JN177699	5.0	7.0	0.0	0.0	0.0	0.0	1.0	Bacteria	Proteobacteria
JN381006	244.0	316.0	114.0	1.0	20.0	1.0	74.0	Bacteria	Proteobacteria	Gammaproteobacteria	Legionellales	Legionellaceae	Legionella
FJ191494	0.0	0.0	0.0	0.0	4.0	0.0	4.0	Bacteria	Proteobacteria	Alphaproteobacteria	Sphingomonadales	Sphingomonadaceae
GU213353	35.0	6.0	7.0	0.0	0.0	11.0	0.0	Bacteria	Actinobacteria	Micrococcales	Micrococcaceae	Arthrobacter
FJ562126	40.0	3.0	45.0	1.0	11.0	13.0	21.0	Bacteria	Proteobacteria	Betaproteobacteria	Burkholderiales	Oxalobacteraceae
FJ562123	2.0	0.0	0.0	0.0	0.0	0.0	0.0	Bacteria	Proteobacteria	Alphaproteobacteria	Sphingomonadales
JF431413	0.0	0.0	0.0	0.0	0.0	5.0	0.0	Bacteria	Proteobacteria	Gammaproteobacteria	Alteromonadales	Shewanellaceae	Shewanella
EU705521	1.0	7.0	1.0	0.0	0.0	0.0	1.0	Bacteria	Proteobacteria	Gammaproteobacteria	Pseudomonadales	Moraxellaceae	Acinetobacter	uncultured_bacterium
GQ390176	0.0	3.0	0.0	0.0	0.0	0.0	0.0	Bacteria	Proteobacteria	Betaproteobacteria	Methylophilales	Methylophilaceae
EU508670	3.0	0.0	0.0	0.0	0.0	0.0	0.0	Bacteria	Actinobacteria	Corynebacteriales	Corynebacteriaceae	Corynebacterium
GQ158785	5.0	0.0	16.0	0.0	0.0	0.0	0.0	Bacteria	Firmicutes	Bacilli	Lactobacillales	Streptococcaceae	Streptococcus
GQ338714	2.0	0.0	0.0	0.0	0.0	0.0	4.0	Bacteria	Firmicutes	Clostridia	Clostridiales	Veillonellaceae	Veillonella	uncultured_bacterium
GQ338713	8.0	3.0	0.0	0.0	1.0	0.0	1.0	Bacteria	Firmicutes	Bacilli	Lactobacillales	Streptococcaceae	Streptococcus	uncultured_bacterium
GQ884172	1.0	13.0	0.0	0.0	0.0	0.0	0.0	Bacteria	Proteobacteria	Gammaproteobacteria	Pseudomonadales	Moraxellaceae	Acinetobacter	uncultured_bacterium
JF833575	4.0	14.0	1.0	0.0	1.0	0.0	0.0	Bacteria	Proteobacteria	Gammaproteobacteria
FM213072	2.0	0.0	0.0	0.0	0.0	0.0	1.0	Bacteria	Proteobacteria	Betaproteobacteria	Burkholderiales	Family_Incertae_Sedis	Thiomonas
DQ807682	12.0	0.0	0.0	0.0	0.0	0.0	0.0	Bacteria	Firmicutes	Clostridia	Clostridiales
FJ976370	0.0	0.0	0.0	0.0	0.0	0.0	5.0	Bacteria	Fusobacteria	Fusobacteriales	Leptotrichiaceae	Leptotrichia
HQ118756	3.0	3.0	3.0	0.0	1.0	0.0	0.0	Bacteria	Proteobacteria	Alphaproteobacteria	Caulobacterales	Caulobacteraceae	Caulobacter
HQ622430	0.0	26.0	2.0	0.0	0.0	0.0	0.0	Bacteria	Proteobacteria	Gammaproteobacteria	Enterobacteriales	Enterobacteriaceae
GQ424187	10.0	0.0	0.0	0.0	0.0	0.0	2.0	Bacteria	Firmicutes	Clostridia	Clostridiales	Family_XI_Incertae_Sedis	Peptoniphilus
JQ088450	0.0	0.0	11.0	0.0	0.0	0.0	0.0	Bacteria	Candidate_division_TM7	uncultured_bacterium
DQ406861	0.0	192.0	132.0	0.0	0.0	0.0	9.0	Unassigned
JN222370	0.0	3.0	0.0	0.0	0.0	0.0	0.0	Bacteria	Proteobacteria	Gammaproteobacteria	Enterobacteriales	Enterobacteriaceae	Trabulsiella
EF451591	0.0	0.0	3.0	0.0	0.0	0.0	0.0	Bacteria	Proteobacteria	Alphaproteobacteria	Sphingomonadales	Sphingomonadaceae	Sphingomonas	uncultured_bacterium
EU742147	0.0	3.0	0.0	0.0	1.0	0.0	0.0	Bacteria	Proteobacteria	Gammaproteobacteria	Enterobacteriales	Enterobacteriaceae	Escherichia-Shigella	uncultured_bacterium
JN863503	6.0	0.0	0.0	0.0	0.0	2.0	0.0	Bacteria	Actinobacteria	Micrococcales	Microbacteriaceae	Leucobacter	uncultured_bacterium
HQ766903	53.0	56.0	72.0	1.0	2.0	1.0	5.0	Bacteria	Firmicutes	Bacilli	Bacillales	Bacillaceae	Anoxybacillus	uncultured_organism
GU180084	0.0	0.0	0.0	0.0	0.0	2.0	0.0	Bacteria	Actinobacteria	Micrococcales
HM038235	0.0	2.0	0.0	0.0	0.0	0.0	0.0	Bacteria	Proteobacteria	Gammaproteobacteria	Pseudomonadales	Pseudomonadaceae	Pseudomonas	uncultured_bacterium
EU431766	1.0	1.0	0.0	0.0	1.0	0.0	0.0	Bacteria	Proteobacteria	Gammaproteobacteria	Pseudomonadales	Pseudomonadaceae	Pseudomonas	uncultured_gamma_proteobacterium
FJ854697	2.0	1.0	1.0	0.0	2.0	0.0	0.0	Bacteria	Proteobacteria	Betaproteobacteria	Burkholderiales	Comamonadaceae	Aquabacterium
EU134716	0.0	2.0	0.0	0.0	0.0	0.0	0.0	Bacteria	Proteobacteria	Gammaproteobacteria	Xanthomonadales	Sinobacteraceae	uncultured
GU595384	1.0	3.0	0.0	0.0	0.0	1.0	0.0	Bacteria	Proteobacteria	Gammaproteobacteria
GQ402686	0.0	0.0	2.0	0.0	0.0	1.0	0.0	Bacteria	Acidobacteria	DA052	uncultured_bacterium
M95654	53.0	104.0	33.0	1.0	11.0	0.0	11.0	Bacteria	Proteobacteria	Alphaproteobacteria	Rhizobiales	Bradyrhizobiaceae
HM112295	912.0	2004.0	98.0	1.0	21.0	74.0	40.0	Bacteria	Proteobacteria	Gammaproteobacteria	Enterobacteriales	Enterobacteriaceae
FM875685	0.0	0.0	3.0	0.0	0.0	0.0	0.0	Bacteria	Proteobacteria	Alphaproteobacteria
EU869398	1.0	1.0	0.0	0.0	0.0	0.0	0.0	Bacteria	Proteobacteria	Gammaproteobacteria	Enterobacteriales	Enterobacteriaceae	Escherichia-Shigella	uncultured_bacterium
EU776535	10.0	15.0	0.0	0.0	1.0	0.0	0.0	Bacteria	Proteobacteria	Gammaproteobacteria	Enterobacteriales	Enterobacteriaceae	Escherichia-Shigella	uncultured_bacterium
GQ264255	0.0	1.0	0.0	0.0	0.0	0.0	1.0	Bacteria	Proteobacteria	Betaproteobacteria	Burkholderiales	Comamonadaceae	Variovorax	uncultured_bacterium
GQ340090	0.0	0.0	0.0	0.0	0.0	0.0	4.0	Bacteria	Bacteroidetes	Flavobacteria	Flavobacteriales	Flavobacteriaceae
FJ893832	17.0	2.0	15.0	0.0	0.0	0.0	6.0	Bacteria	Actinobacteria	Micrococcales	Microbacteriaceae	Microbacterium
HE583166	6.0	3.0	56.0	0.0	0.0	0.0	0.0	Bacteria	Proteobacteria	Alphaproteobacteria	Rhizobiales	Phyllobacteriaceae
GQ130115	72.0	15.0	67.0	0.0	16.0	24.0	26.0	Bacteria	Proteobacteria	Betaproteobacteria	Burkholderiales	Oxalobacteraceae
GQ130118	11.0	0.0	0.0	0.0	0.0	0.0	3.0	Bacteria	Firmicutes	Bacilli	Lactobacillales	Streptococcaceae	Streptococcus	uncultured_bacterium
HQ220170	2.0	55.0	22.0	0.0	1.0	0.0	32.0	Bacteria	Proteobacteria	Gammaproteobacteria
AB637328	0.0	0.0	0.0	0.0	3.0	0.0	0.0	Bacteria	Actinobacteria	Micrococcales	Microbacteriaceae	Agrococcus
EF540429	0.0	0.0	13.0	0.0	0.0	0.0	0.0	Bacteria	Proteobacteria	Alphaproteobacteria	Rhodospirillales	Rhodospirillaceae	uncultured
HM186258	6.0	8.0	6.0	0.0	1.0	0.0	6.0	Bacteria	Proteobacteria	Alphaproteobacteria	Sphingomonadales	Sphingomonadaceae	Sphingopyxis
HO777320	4.0	6.0	3.0	0.0	0.0	1.0	1.0	Bacteria	Cyanobacteria	Chloroplast	uncultured_bacterium
HQ696456	0.0	116.0	0.0	0.0	0.0	4.0	0.0	Bacteria
HQ758380	3.0	1.0	0.0	0.0	0.0	0.0	1.0	Bacteria	Proteobacteria	Gammaproteobacteria	Pasteurellales	Pasteurellaceae	Haemophilus	uncultured_bacterium
AF371495	0.0	0.0	3.0	0.0	0.0	0.0	0.0	Bacteria	Firmicutes	Bacilli	Lactobacillales	Lactobacillaceae	Lactobacillus
HQ245945	14.0	42.0	8.0	0.0	1.0	2.0	4.0	Bacteria	Proteobacteria	Gammaproteobacteria	Xanthomonadales	Xanthomonadaceae	Stenotrophomonas
JN023671	0.0	5.0	0.0	0.0	0.0	0.0	0.0	Bacteria	Proteobacteria	Alphaproteobacteria	Rhizobiales	Xanthobacteraceae	Pseudolabrys
GQ130066	29.0	0.0	2.0	0.0	0.0	5.0	3.0	Bacteria	Firmicutes	Bacilli	Lactobacillales	Streptococcaceae	Streptococcus	uncultured_bacterium
BABW01000127	3.0	2.0	6.0	21.0	16.0	8.0	18.0	Bacteria	Proteobacteria	Alphaproteobacteria	Rhodospirillales	Acetobacteraceae	Acetobacter
AB303841	0.0	8.0	32.0	0.0	0.0	0.0	1.0	Bacteria	Firmicutes	Bacilli	Lactobacillales	Lactobacillaceae	Lactobacillus
HE576012	0.0	6.0	0.0	0.0	0.0	1.0	1.0	Bacteria	Proteobacteria
FM992796	0.0	0.0	0.0	0.0	2.0	0.0	3.0	Bacteria	Actinobacteria	Corynebacteriales	Corynebacteriaceae	Corynebacterium
GQ260085	4.0	19.0	4.0	0.0	3.0	3.0	1.0	Bacteria	Proteobacteria	Gammaproteobacteria	Enterobacteriales	Enterobacteriaceae	Enterobacter
HQ883935	9.0	1.0	2.0	0.0	1.0	1.0	1.0	Bacteria	Proteobacteria	Gammaproteobacteria	Enterobacteriales	Enterobacteriaceae
FJ612285	0.0	1.0	3.0	0.0	0.0	0.0	0.0	Bacteria	Proteobacteria	Gammaproteobacteria	Pseudomonadales	Moraxellaceae	Acinetobacter	uncultured_Acinetobacter_sp.
HQ883937	1.0	0.0	0.0	0.0	0.0	1.0	0.0	Bacteria	Proteobacteria	Gammaproteobacteria	Enterobacteriales	Enterobacteriaceae
CU920768	0.0	0.0	4.0	0.0	0.0	0.0	0.0	Bacteria	Proteobacteria	Alphaproteobacteria	Sphingomonadales	Sphingomonadaceae	Sphingomonas
EF441948	3.0	1.0	2.0	0.0	0.0	0.0	1.0	Bacteria	Proteobacteria	Alphaproteobacteria	Caulobacterales	Caulobacteraceae	Caulobacter
GQ867408	2.0	5.0	3.0	0.0	0.0	0.0	0.0	Bacteria	Proteobacteria	Gammaproteobacteria
DQ800771	0.0	2.0	0.0	0.0	0.0	1.0	0.0	Bacteria	Proteobacteria	Gammaproteobacteria	Enterobacteriales	Enterobacteriaceae	Klebsiella
FJ217199	7.0	17.0	17.0	0.0	1.0	0.0	7.0	Bacteria	Actinobacteria	Micrococcales	Micrococcaceae	Micrococcus
AM183016	0.0	0.0	8.0	0.0	0.0	0.0	1.0	Bacteria	Proteobacteria	Gammaproteobacteria	Pseudomonadales	Moraxellaceae	Acinetobacter	uncultured_organism
JF825494	1.0	10.0	26.0	0.0	0.0	0.0	1.0	Bacteria	Firmicutes	Bacilli	Bacillales	Bacillaceae	Geobacillus
AM936824	1.0	0.0	18.0	0.0	0.0	0.0	0.0	Bacteria	Actinobacteria	Propionibacteriales	Nocardioidaceae	Nocardioides
FQ659178	1.0	0.0	10.0	0.0	0.0	10.0	0.0	Bacteria	Proteobacteria	Gammaproteobacteria	Xanthomonadales	Xanthomonadaceae	uncultured
DQ860049	1.0	7.0	9.0	0.0	1.0	1.0	2.0	Bacteria	Proteobacteria	Gammaproteobacteria	Pseudomonadales	Moraxellaceae	Enhydrobacter	uncultured_bacterium
FJ470413	3.0	0.0	0.0	0.0	0.0	0.0	0.0	Bacteria	Fusobacteria	Fusobacteriales	Leptotrichiaceae	Leptotrichia	uncultured_Leptotrichia_sp.
EF648100	22.0	6.0	3.0	0.0	1.0	2.0	6.0	Bacteria	Proteobacteria	Betaproteobacteria	Burkholderiales	Comamonadaceae	Tepidimonas
FJ655529	0.0	2.0	0.0	0.0	0.0	0.0	0.0	Bacteria	Proteobacteria	Gammaproteobacteria	Enterobacteriales	Enterobacteriaceae	Serratia
EU560770	1.0	2.0	1.0	0.0	0.0	1.0	0.0	Bacteria	Proteobacteria	Gammaproteobacteria	Enterobacteriales	Enterobacteriaceae	Enterobacter	uncultured_bacterium
FJ670734	0.0	0.0	0.0	0.0	0.0	0.0	3.0	Bacteria	Actinobacteria	Corynebacteriales	Corynebacteriaceae	Corynebacterium	uncultured_bacterium
GQ280092	0.0	3.0	2.0	0.0	0.0	0.0	0.0	Bacteria	Actinobacteria	Micrococcales	Micrococcaceae	Kocuria
GU305772	19.0	17.0	47.0	0.0	3.0	0.0	0.0	Bacteria	Proteobacteria	Betaproteobacteria
HQ427422	1.0	4.0	2.0	0.0	0.0	0.0	1.0	Bacteria	Proteobacteria	Gammaproteobacteria	Pseudomonadales	Pseudomonadaceae	Pseudomonas	uncultured_bacterium
AF134183	1.0	0.0	19.0	0.0	0.0	0.0	0.0	Bacteria	Actinobacteria	Micrococcales	Micrococcaceae	Arthrobacter
JN868888	0.0	4.0	0.0	0.0	7.0	0.0	0.0	Bacteria	Proteobacteria	Alphaproteobacteria	Rhodospirillales	wr0007
JN868886	0.0	115.0	12.0	0.0	0.0	1.0	0.0	Bacteria	Proteobacteria	Betaproteobacteria	Methylophilales	Methylophilaceae	Methylotenera	uncultured_bacterium
FJ716858	3.0	0.0	0.0	0.0	0.0	0.0	0.0	Bacteria	Proteobacteria	Alphaproteobacteria	Rhodobacterales	Rhodobacteraceae	Paracoccus
JN571057	120.0	113.0	80.0	0.0	19.0	31.0	38.0	Bacteria
AY468481	22.0	0.0	0.0	0.0	0.0	10.0	0.0	Bacteria	Bacteroidetes	Flavobacteria	Flavobacteriales	Flavobacteriaceae	Chryseobacterium
GQ352410	0.0	0.0	1.0	1.0	0.0	0.0	3.0	Bacteria	Firmicutes	Bacilli	Bacillales	Family_XII_Incertae_Sedis	Exiguobacterium	uncultured_Exiguobacterium_sp.
AB234522	0.0	0.0	31.0	0.0	0.0	0.0	0.0	Bacteria	Proteobacteria	Alphaproteobacteria	Sphingomonadales	Sphingomonadaceae	Sphingomonas
JN590567	1.0	40.0	6.0	0.0	2.0	0.0	0.0	Bacteria	Proteobacteria	Betaproteobacteria	Burkholderiales	Oxalobacteraceae	Massilia
AB234525	0.0	0.0	5.0	0.0	0.0	0.0	0.0	Bacteria	Proteobacteria	Betaproteobacteria	Burkholderiales	Oxalobacteraceae	Massilia	uncultured_bacterium
JF272614	0.0	1.0	1.0	0.0	0.0	0.0	0.0	Bacteria	Proteobacteria	Gammaproteobacteria	Enterobacteriales	Enterobacteriaceae
JF345182	9.0	14.0	4.0	1.0	0.0	2.0	2.0	Bacteria	Proteobacteria	Gammaproteobacteria	Xanthomonadales	Xanthomonadaceae	Stenotrophomonas
HM558820	8.0	4.0	5.0	0.0	0.0	1.0	1.0	Bacteria	Proteobacteria	Gammaproteobacteria	Pseudomonadales
AB666450	0.0	0.0	0.0	0.0	0.0	0.0	4.0	Bacteria	Bacteroidetes	Flavobacteria	Flavobacteriales	Flavobacteriaceae	Chryseobacterium
GU731255	0.0	4.0	1.0	0.0	0.0	0.0	0.0	Bacteria	Proteobacteria
HQ403209	8.0	47.0	0.0	0.0	0.0	0.0	3.0	Bacteria	Proteobacteria	Betaproteobacteria
EU773928	34.0	23.0	25.0	0.0	1.0	10.0	1.0	Bacteria	Proteobacteria	Gammaproteobacteria	Pseudomonadales
AB560571	5.0	14.0	7.0	2.0	1.0	0.0	3.0	Bacteria	Proteobacteria	Betaproteobacteria	Burkholderiales	Comamonadaceae	Pelomonas
FJ948287	7.0	0.0	0.0	0.0	0.0	0.0	0.0	Bacteria	Bacteroidetes	Flavobacteria	Flavobacteriales	Flavobacteriaceae	Chryseobacterium
GU384265	1.0	4.0	1.0	0.0	0.0	0.0	1.0	Bacteria	Proteobacteria	Gammaproteobacteria	Xanthomonadales	Xanthomonadaceae	Stenotrophomonas
FJ748678	0.0	3.0	0.0	0.0	0.0	0.0	1.0	Bacteria	Proteobacteria	Gammaproteobacteria	Xanthomonadales	Xanthomonadaceae	Stenotrophomonas
HM355595	3.0	1.0	1.0	0.0	0.0	4.0	1.0	Bacteria	Actinobacteria	Micrococcales	Micrococcaceae	Micrococcus	Micrococcus_luteus
DQ819295	7.0	8.0	0.0	0.0	0.0	1.0	1.0	Bacteria	Proteobacteria	Gammaproteobacteria	Enterobacteriales	Enterobacteriaceae	Escherichia-Shigella	uncultured_bacterium
FQ658870	0.0	7.0	0.0	0.0	0.0	0.0	0.0	Bacteria	Proteobacteria	Betaproteobacteria	Burkholderiales	Comamonadaceae
GQ258636	0.0	2.0	0.0	0.0	0.0	1.0	0.0	Bacteria	Proteobacteria	Gammaproteobacteria	Pseudomonadales	Pseudomonadaceae	Pseudomonas	uncultured_bacterium
FJ382787	90.0	224.0	52.0	1.0	15.0	0.0	67.0	Bacteria	Proteobacteria	Betaproteobacteria	Methylophilales	Methylophilaceae	Methylophilus	uncultured_bacterium
FJ946573	21.0	0.0	0.0	0.0	0.0	0.0	0.0	Bacteria	Acidobacteria	Candidatus_Chloracidobacterium	uncultured_bacterium
FM213060	10.0	1.0	0.0	0.0	0.0	0.0	1.0	Bacteria	Proteobacteria	Betaproteobacteria	Burkholderiales	Family_Incertae_Sedis	Thiomonas
AM944737	34.0	0.0	4.0	0.0	1.0	0.0	0.0	Bacteria	Firmicutes
GU940891	0.0	0.0	3.0	0.0	0.0	0.0	0.0	Bacteria	Proteobacteria	Alphaproteobacteria	Sphingomonadales	Sphingomonadaceae	Sphingomonas
JN082536	39.0	3.0	39.0	0.0	1.0	0.0	542.0	Bacteria	Proteobacteria	Gammaproteobacteria	Pseudomonadales	Moraxellaceae	Acinetobacter	uncultured_Acinetobacter_sp.
FJ902303	1.0	2.0	4.0	0.0	0.0	0.0	1.0	Bacteria	Proteobacteria	Betaproteobacteria	Burkholderiales	Comamonadaceae	Pelomonas
JQ328194	14.0	8.0	8.0	0.0	4.0	34.0	2.0	Bacteria	Actinobacteria	Micrococcales	Micrococcaceae	Micrococcus	Micrococcus_luteus
HQ790752	0.0	0.0	0.0	0.0	0.0	2.0	8.0	Bacteria	Bacteroidetes	Bacteroidia	Bacteroidales	Bacteroidaceae	Bacteroides	uncultured_bacterium
EU935233	0.0	0.0	7.0	0.0	0.0	0.0	1.0	Bacteria	Proteobacteria	Gammaproteobacteria	Pseudomonadales	Moraxellaceae	Acinetobacter	uncultured_bacterium
FJ868764	0.0	0.0	3.0	0.0	0.0	0.0	0.0	Bacteria	Proteobacteria	Alphaproteobacteria	Rhodospirillales	Rhodospirillaceae	uncultured
AM410613	1.0	0.0	1.0	0.0	0.0	0.0	0.0	Bacteria	Proteobacteria	Betaproteobacteria	Burkholderiales	Comamonadaceae	Aquabacterium	uncultured_bacterium
EU978828	4.0	0.0	0.0	0.0	0.0	0.0	0.0	Bacteria	Proteobacteria	Betaproteobacteria	Burkholderiales	Comamonadaceae	Aquabacterium
AR908673	1.0	1.0	0.0	0.0	0.0	0.0	0.0	Bacteria	Proteobacteria	Gammaproteobacteria	Enterobacteriales	Enterobacteriaceae	Escherichia-Shigella
EF205443	5.0	3.0	2.0	1.0	1.0	0.0	1.0	Bacteria	Proteobacteria
JF262580	1.0	13.0	0.0	0.0	0.0	0.0	1.0	Bacteria	Proteobacteria	Gammaproteobacteria	Xanthomonadales	Xanthomonadaceae	Stenotrophomonas
FJ366114	3.0	1.0	0.0	0.0	0.0	0.0	0.0	Bacteria	Firmicutes	Bacilli	Lactobacillales	Streptococcaceae	Streptococcus	uncultured_bacterium
DQ333297	18.0	0.0	0.0	0.0	0.0	0.0	0.0	Bacteria	Proteobacteria	Gammaproteobacteria	Oceanospirillales	Halomonadaceae	Halomonas
EU460432	1.0	21.0	5.0	0.0	1.0	0.0	0.0	Bacteria	Proteobacteria	Gammaproteobacteria	Pseudomonadales	Pseudomonadaceae	Pseudomonas
GQ360003	3.0	0.0	0.0	0.0	0.0	0.0	0.0	Bacteria	Proteobacteria
JN820202	85.0	187.0	30.0	2.0	10.0	1.0	15.0	Bacteria	Proteobacteria	Gammaproteobacteria
EU802247	0.0	1.0	2.0	0.0	0.0	6.0	0.0	Bacteria	Proteobacteria	Alphaproteobacteria	Sphingomonadales	Sphingomonadaceae
CU923675	0.0	0.0	0.0	0.0	0.0	0.0	5.0	Bacteria	Actinobacteria	Acidimicrobiia	Acidimicrobiales	Candidatus_Microthrix
HQ331138	0.0	0.0	14.0	0.0	10.0	0.0	0.0	Bacteria
HM108471	0.0	1.0	0.0	0.0	0.0	0.0	1.0	Bacteria	Proteobacteria	Betaproteobacteria	Burkholderiales	Burkholderiaceae	Burkholderia	uncultured_beta_proteobacterium
DQ870767	4.0	0.0	4.0	0.0	0.0	0.0	0.0	Bacteria	Proteobacteria	Alphaproteobacteria	Sphingomonadales	Sphingomonadaceae	Sphingomonas
GU356159	12.0	280.0	70.0	0.0	22.0	0.0	57.0	Bacteria	Proteobacteria	Gammaproteobacteria	Pseudomonadales	Moraxellaceae	Acinetobacter	uncultured_bacterium
HM238165	4.0	1.0	2.0	0.0	0.0	0.0	1.0	Bacteria	Proteobacteria	Gammaproteobacteria	Legionellales	Legionellaceae	Legionella
JN650565	2.0	5.0	1.0	0.0	0.0	1.0	2.0	Bacteria	Proteobacteria
FN994191	5.0	0.0	7.0	0.0	0.0	1.0	3.0	Bacteria	Firmicutes	Bacilli	Bacillales
HQ716639	0.0	42.0	12.0	0.0	1.0	0.0	6.0	Bacteria	Proteobacteria	Gammaproteobacteria	Pseudomonadales	Moraxellaceae	Acinetobacter	uncultured_bacterium
EU777749	1.0	0.0	2.0	0.0	0.0	0.0	0.0	Bacteria	Proteobacteria	Gammaproteobacteria	Enterobacteriales	Enterobacteriaceae	Enterobacter
EU509197	5.0	2.0	1.0	0.0	0.0	0.0	0.0	Bacteria	Proteobacteria	Alphaproteobacteria	Rhizobiales	Methylobacteriaceae	Methylobacterium
GU561428	0.0	2.0	0.0	0.0	0.0	0.0	0.0	Bacteria	Proteobacteria	Gammaproteobacteria	Pasteurellales	Pasteurellaceae	Aggregatibacter	Aggregatibacter_aphrophilus
FJ477384	17.0	3.0	11.0	0.0	0.0	1.0	2.0	Bacteria	Bacteroidetes	Sphingobacteriia	Sphingobacteriales	Sphingobacteriaceae	Sphingobacterium
DQ824352	11.0	0.0	0.0	0.0	0.0	0.0	0.0	Bacteria	Actinobacteria	Coriobacteriia	Coriobacteriales	Coriobacteriaceae	uncultured	uncultured_bacterium
JF681639	10.0	4.0	9.0	2.0	1.0	0.0	1.0	Bacteria	Cyanobacteria	Chloroplast	uncultured_bacterium
GU594667	2.0	3.0	0.0	0.0	1.0	2.0	0.0	Bacteria	Proteobacteria	Gammaproteobacteria	Pseudomonadales	Pseudomonadaceae
GU594665	0.0	0.0	0.0	0.0	0.0	3.0	0.0	Bacteria	Proteobacteria	Betaproteobacteria	Burkholderiales	Alcaligenaceae
HM186723	0.0	0.0	0.0	0.0	0.0	4.0	1.0	Bacteria	Firmicutes	Clostridia	Clostridiales	Family_XI_Incertae_Sedis	Peptoniphilus	uncultured_bacterium
HQ681994	6.0	0.0	2.0	0.0	0.0	0.0	0.0	Bacteria	Proteobacteria	Alphaproteobacteria	Caulobacterales	Caulobacteraceae	Brevundimonas
FJ849602	0.0	2.0	0.0	0.0	0.0	1.0	0.0	Bacteria	Proteobacteria	Gammaproteobacteria
FJ470573	74.0	3.0	0.0	0.0	0.0	48.0	0.0	Bacteria	Firmicutes	Clostridia
HQ749630	0.0	0.0	0.0	0.0	0.0	3.0	0.0	Bacteria	Proteobacteria	Betaproteobacteria	Neisseriales	Neisseriaceae	uncultured	uncultured_organism
U20275	1.0	3.0	0.0	0.0	0.0	0.0	0.0	Bacteria	Proteobacteria	Gammaproteobacteria	Enterobacteriales	Enterobacteriaceae	Serratia
JN023644	47.0	123.0	28.0	0.0	1.0	0.0	34.0	Bacteria	Proteobacteria	Alphaproteobacteria	Caulobacterales	Caulobacteraceae	Caulobacter
FJ002220	42.0	0.0	0.0	0.0	0.0	0.0	0.0	Bacteria	Cyanobacteria	Chloroplast
GQ500703	0.0	0.0	4.0	1.0	0.0	1.0	0.0	Bacteria	Proteobacteria	Betaproteobacteria	Burkholderiales	Oxalobacteraceae	Massilia	uncultured_bacterium
AY916271	0.0	0.0	0.0	0.0	0.0	0.0	6.0	Bacteria	Bacteroidetes	Bacteroidia	Bacteroidales	Prevotellaceae	Prevotella	uncultured_bacterium
GQ264139	10.0	11.0	4.0	0.0	0.0	0.0	0.0	Bacteria	Proteobacteria	Gammaproteobacteria	Legionellales	Legionellaceae	Legionella
FN563313	6.0	0.0	0.0	0.0	0.0	0.0	0.0	Bacteria	Firmicutes	Clostridia	Clostridiales	Ruminococcaceae	Ruminococcus	uncultured_bacterium
EF419382	0.0	0.0	0.0	0.0	5.0	0.0	0.0	Bacteria	Bacteroidetes	Flavobacteria	Flavobacteriales	Flavobacteriaceae	Bergeyella
EU306161	0.0	0.0	2.0	0.0	0.0	0.0	0.0	Bacteria	Firmicutes	Bacilli	Lactobacillales	Lactobacillaceae	Lactobacillus	Lactobacillus_plantarum
FN421536	0.0	0.0	0.0	0.0	2.0	0.0	0.0	Bacteria	Proteobacteria	Alphaproteobacteria	Sphingomonadales	Sphingomonadaceae	Sphingomonas	uncultured_bacterium
EF519707	0.0	15.0	1.0	0.0	0.0	1.0	0.0	Bacteria	Proteobacteria	Alphaproteobacteria	Rhizobiales	Bradyrhizobiaceae	Bosea
FJ192448	0.0	1.0	2.0	0.0	0.0	0.0	0.0	Bacteria	Proteobacteria	Betaproteobacteria	Burkholderiales	Comamonadaceae
FJ981654	3.0	2.0	3.0	0.0	0.0	0.0	2.0	Bacteria	Firmicutes	Bacilli	Bacillales
FN563222	4.0	0.0	3.0	0.0	0.0	0.0	0.0	Bacteria	Proteobacteria	Alphaproteobacteria	Caulobacterales	Caulobacteraceae
HQ616267	4.0	16.0	2.0	0.0	0.0	0.0	0.0	Bacteria	Proteobacteria	Gammaproteobacteria	Oceanospirillales	Halomonadaceae	Halomonas
GU569120	0.0	36.0	1.0	0.0	1.0	2.0	3.0	Bacteria	Proteobacteria	Gammaproteobacteria	Pseudomonadales	Pseudomonadaceae	Pseudomonas
FJ558186	1.0	0.0	0.0	0.0	2.0	0.0	2.0	Bacteria	Firmicutes	Bacilli	Lactobacillales	Streptococcaceae	Streptococcus	uncultured_bacterium
CU915026	2.0	0.0	1.0	0.0	0.0	1.0	0.0	Bacteria	Proteobacteria	Gammaproteobacteria	Enterobacteriales	Enterobacteriaceae	Escherichia-Shigella
HQ883929	2.0	0.0	1.0	0.0	0.0	1.0	0.0	Bacteria	Proteobacteria	Gammaproteobacteria	Enterobacteriales	Enterobacteriaceae
EU160559	0.0	3.0	0.0	0.0	0.0	0.0	0.0	Bacteria	Firmicutes	Clostridia	Clostridiales	Family_XI_Incertae_Sedis	Anaerococcus	uncultured_Anaerococcus_sp.
DQ298151	0.0	3.0	0.0	0.0	0.0	0.0	0.0	Bacteria	Proteobacteria	Gammaproteobacteria	Pseudomonadales	Pseudomonadaceae	Pseudomonas	uncultured_bacterium
GQ867431	1.0	1.0	0.0	0.0	0.0	0.0	0.0	Bacteria	Proteobacteria	Gammaproteobacteria	Enterobacteriales	Enterobacteriaceae	Enterobacter
FJ950685	15.0	19.0	10.0	0.0	0.0	1.0	2.0	Bacteria	Proteobacteria	Gammaproteobacteria	Pseudomonadales	Pseudomonadaceae	Pseudomonas
JF712667	170.0	241.0	16.0	0.0	3.0	11.0	9.0	Bacteria	Proteobacteria	Gammaproteobacteria	Enterobacteriales	Enterobacteriaceae	Escherichia-Shigella	uncultured_bacterium
EU472735	2.0	0.0	0.0	0.0	0.0	0.0	1.0	Bacteria	Proteobacteria	Gammaproteobacteria	Enterobacteriales	Enterobacteriaceae
EU506361	2.0	0.0	0.0	0.0	0.0	0.0	0.0	Bacteria	Proteobacteria	Alphaproteobacteria	Rhizobiales	Methylobacteriaceae	Methylobacterium	uncultured_bacterium
GQ487459	1.0	10.0	10.0	0.0	0.0	0.0	0.0	Bacteria	Firmicutes	Bacilli	Bacillales	Bacillaceae	Geobacillus
FJ900892	0.0	1.0	0.0	0.0	0.0	1.0	0.0	Bacteria	Proteobacteria	Gammaproteobacteria	Pseudomonadales	Pseudomonadaceae	Pseudomonas	Pseudomonas_putida
EU977594	36.0	261.0	25.0	1.0	4.0	1.0	3.0	Bacteria	Proteobacteria	Alphaproteobacteria	Rhizobiales	Methylobacteriaceae	Methylobacterium
FJ192068	0.0	7.0	3.0	1.0	0.0	0.0	1.0	Bacteria	Proteobacteria	Gammaproteobacteria	Xanthomonadales	Xanthomonadaceae	Stenotrophomonas
EF019132	0.0	0.0	6.0	0.0	0.0	0.0	6.0	Bacteria	Proteobacteria	Betaproteobacteria	Burkholderiales	Comamonadaceae	Aquabacterium
EF019829	0.0	0.0	3.0	0.0	2.0	0.0	0.0	Bacteria	Proteobacteria	Alphaproteobacteria
DQ824423	105.0	127.0	3.0	0.0	90.0	0.0	19.0	Bacteria	Firmicutes	Clostridia	Clostridiales	Lachnospiraceae	Blautia	uncultured_bacterium
GU374091	5.0	10.0	2.0	0.0	1.0	5.0	0.0	Bacteria	Proteobacteria	Gammaproteobacteria	Enterobacteriales	Enterobacteriaceae
AY315165	0.0	0.0	3.0	0.0	0.0	0.0	0.0	Bacteria	Proteobacteria	Alphaproteobacteria	Rhizobiales	Hyphomicrobiaceae	Devosia	uncultured_bacterium
JF712668	24.0	54.0	13.0	0.0	2.0	8.0	4.0	Bacteria	Proteobacteria	Gammaproteobacteria	Enterobacteriales	Enterobacteriaceae	Escherichia-Shigella	uncultured_bacterium
DQ316829	1.0	0.0	2.0	0.0	0.0	0.0	0.0	Bacteria	Bacteroidetes	Flavobacteria	Flavobacteriales	Flavobacteriaceae	Cloacibacterium	uncultured_bacterium
FJ005057	0.0	2.0	1.0	0.0	0.0	0.0	0.0	Bacteria	Proteobacteria
JF494827	0.0	2.0	0.0	0.0	0.0	0.0	0.0	Bacteria	Proteobacteria	Gammaproteobacteria	Enterobacteriales
AJ296556	0.0	53.0	0.0	0.0	0.0	0.0	0.0	Bacteria	Proteobacteria	Gammaproteobacteria	Pseudomonadales	Moraxellaceae	Acinetobacter	uncultured_bacterium
CU921737	7.0	0.0	0.0	0.0	0.0	0.0	0.0	Bacteria	Actinobacteria	Corynebacteriales	Nocardiaceae	Gordonia
EU705617	0.0	4.0	0.0	0.0	0.0	0.0	0.0	Bacteria	Proteobacteria	Betaproteobacteria	Burkholderiales	Oxalobacteraceae	Massilia
FJ191746	1.0	0.0	2.0	0.0	0.0	0.0	0.0	Bacteria	Proteobacteria
EU778477	231.0	560.0	101.0	1.0	52.0	30.0	37.0	Bacteria	Proteobacteria	Gammaproteobacteria	Enterobacteriales	Enterobacteriaceae	Escherichia-Shigella	uncultured_bacterium
EF509208	3.0	1.0	0.0	0.0	0.0	0.0	0.0	Bacteria	Firmicutes	Bacilli	Lactobacillales	Streptococcaceae	Streptococcus	uncultured_bacterium
JN869047	0.0	3.0	0.0	0.0	0.0	0.0	0.0	Bacteria	Proteobacteria	Alphaproteobacteria	Rhodospirillales	Rhodospirillaceae	uncultured	uncultured_bacterium
DQ232415	10.0	4.0	22.0	1.0	2.0	0.0	16.0	Bacteria	Firmicutes	Bacilli	Bacillales	Staphylococcaceae	Staphylococcus
FJ444770	3.0	0.0	0.0	0.0	0.0	2.0	1.0	Bacteria	Proteobacteria	Gammaproteobacteria
FJ976287	0.0	0.0	4.0	0.0	0.0	0.0	0.0	Bacteria	Actinobacteria	Corynebacteriales	Corynebacteriaceae	Corynebacterium
FJ976282	8.0	1.0	5.0	0.0	0.0	2.0	0.0	Bacteria	Firmicutes	Bacilli	Lactobacillales
JF927886	0.0	0.0	10.0	0.0	0.0	0.0	0.0	Bacteria	Proteobacteria	Gammaproteobacteria	Pseudomonadales	Moraxellaceae	Moraxella
JN712171	0.0	0.0	0.0	0.0	0.0	10.0	0.0	Bacteria	Actinobacteria	Propionibacteriales	Propionibacteriaceae	Microlunatus
JN792366	2.0	0.0	0.0	0.0	0.0	0.0	0.0	Bacteria	Firmicutes	Clostridia	Clostridiales	Clostridiaceae	Clostridium
JN018784	41.0	176.0	67.0	1.0	41.0	0.0	103.0	Bacteria	Proteobacteria	Gammaproteobacteria	Vibrionales	Vibrionaceae	Photobacterium
JN391178	0.0	2.0	0.0	0.0	0.0	0.0	1.0	Bacteria	Proteobacteria	Gammaproteobacteria	Vibrionales	Vibrionaceae	Photobacterium
AY169413	0.0	1.0	2.0	0.0	0.0	0.0	0.0	Bacteria	Firmicutes	Clostridia	Clostridiales	Family_XI_Incertae_Sedis	Finegoldia
EU774039	0.0	0.0	4.0	0.0	0.0	0.0	0.0	Bacteria	Actinobacteria	Micrococcales	Micrococcaceae	Arthrobacter	uncultured_bacterium
EU773934	3.0	4.0	0.0	0.0	1.0	2.0	2.0	Bacteria	Proteobacteria	Gammaproteobacteria	Pseudomonadales
HQ757343	1.0	0.0	1.0	0.0	0.0	0.0	1.0	Bacteria	Firmicutes	Clostridia	Clostridiales	Veillonellaceae	Veillonella	uncultured_bacterium
FJ793162	0.0	7.0	0.0	0.0	0.0	0.0	0.0	Bacteria	Proteobacteria	Alphaproteobacteria	Sphingomonadales	Sphingomonadaceae
EF600592	0.0	0.0	1.0	0.0	0.0	0.0	1.0	Bacteria	Proteobacteria	Alphaproteobacteria	Caulobacterales	Caulobacteraceae	Brevundimonas
AY512823	17.0	39.0	7.0	0.0	0.0	1.0	11.0	Bacteria	Proteobacteria	Alphaproteobacteria	Caulobacterales	Caulobacteraceae	Caulobacter
FQ659966	48.0	95.0	15.0	0.0	3.0	5.0	7.0	Bacteria	Proteobacteria	Gammaproteobacteria	Enterobacteriales	Enterobacteriaceae	Escherichia-Shigella	uncultured_bacterium
EU462203	4.0	0.0	0.0	0.0	0.0	0.0	0.0	Bacteria	Candidate_division_TM7	uncultured_bacterium
HM355619	8.0	0.0	2.0	0.0	2.0	1.0	1.0	Bacteria	Proteobacteria	Alphaproteobacteria	Rhizobiales	Methylobacteriaceae	Methylobacterium	uncultured_bacterium
FJ382791	0.0	1.0	0.0	0.0	0.0	0.0	2.0	Bacteria	Proteobacteria	Betaproteobacteria	Methylophilales	Methylophilaceae	Methylophilus	uncultured_bacterium
FJ976359	0.0	0.0	0.0	0.0	0.0	5.0	0.0	Bacteria	Bacteroidetes	Bacteroidia	Bacteroidales	Prevotellaceae	Prevotella	uncultured_Prevotella_sp.
AB071950	11.0	0.0	0.0	0.0	7.0	0.0	0.0	Bacteria	Actinobacteria	Micrococcales
AB682757	0.0	0.0	2.0	0.0	0.0	0.0	0.0	Bacteria	Firmicutes	Bacilli	Lactobacillales	Leuconostocaceae	Leuconostoc	uncultured_bacterium
GU569140	10.0	1.0	5.0	0.0	0.0	1.0	0.0	Bacteria	Bacteroidetes	Sphingobacteriia	Sphingobacteriales	Sphingobacteriaceae	Sphingobacterium
GU356096	2.0	0.0	3.0	0.0	0.0	0.0	0.0	Bacteria	Proteobacteria	Gammaproteobacteria
EU919775	11.0	9.0	9.0	0.0	1.0	0.0	0.0	Bacteria	Proteobacteria	Betaproteobacteria	Burkholderiales
AJ295559	170.0	20.0	267.0	3.0	2.0	0.0	22.0	Bacteria	Cyanobacteria	MLE1-12
X95305	0.0	3.0	4.0	0.0	0.0	0.0	0.0	Bacteria	Proteobacteria	Gammaproteobacteria	Pseudomonadales	Moraxellaceae	Acinetobacter	uncultured_Acinetobacter_sp.
EU776140	4.0	2.0	0.0	0.0	0.0	3.0	1.0	Bacteria	Proteobacteria	Gammaproteobacteria	Pseudomonadales	Moraxellaceae	Acinetobacter	uncultured_Acinetobacter_sp.
AB581567	0.0	8.0	0.0	0.0	0.0	0.0	0.0	Bacteria	Bacteroidetes	Flavobacteria	Flavobacteriales	Flavobacteriaceae	Chryseobacterium
EF205458	3.0	3.0	1.0	0.0	0.0	0.0	0.0	Bacteria	Proteobacteria
U87819	2.0	0.0	51.0	1.0	2.0	0.0	6.0	Bacteria	Actinobacteria	Corynebacteriales	Corynebacteriaceae	Corynebacterium	Corynebacterium_genitalium
JF925033	5.0	11.0	0.0	0.0	0.0	0.0	7.0	Bacteria	Proteobacteria	Betaproteobacteria
JF925031	19.0	131.0	20.0	0.0	2.0	3.0	7.0	Bacteria	Proteobacteria	Gammaproteobacteria	Pseudomonadales
JN712166	1.0	6.0	0.0	0.0	0.0	2.0	0.0	Bacteria	Proteobacteria	Gammaproteobacteria	Enterobacteriales	Enterobacteriaceae	Serratia
DQ130031	23.0	0.0	11.0	1.0	0.0	0.0	0.0	Bacteria	Proteobacteria	Alphaproteobacteria	Rhodobacterales	Rhodobacteraceae	uncultured	uncultured_Amaricoccus_sp.
EU767330	104.0	216.0	18.0	0.0	0.0	10.0	15.0	Bacteria	Proteobacteria	Gammaproteobacteria	Pasteurellales	Pasteurellaceae	Haemophilus	uncultured_bacterium
HM112612	0.0	0.0	3.0	0.0	0.0	0.0	0.0	Bacteria	Firmicutes	Bacilli	Lactobacillales	Leuconostocaceae	Weissella	uncultured_bacterium
EU536225	9.0	0.0	1.0	0.0	0.0	0.0	2.0	Bacteria	Firmicutes	Bacilli	Bacillales	Staphylococcaceae	Staphylococcus
HM218747	0.0	0.0	5.0	0.0	0.0	0.0	0.0	Bacteria	Firmicutes	Bacilli	Lactobacillales	Leuconostocaceae	Leuconostoc	uncultured_bacterium
AF526940	0.0	2.0	0.0	0.0	0.0	0.0	0.0	Bacteria	Proteobacteria	Betaproteobacteria
FJ372371	4.0	0.0	0.0	0.0	0.0	0.0	0.0	Bacteria	Firmicutes	Clostridia	Clostridiales	Lachnospiraceae
HE589880	1.0	7.0	5.0	0.0	0.0	0.0	1.0	Bacteria	Proteobacteria	Alphaproteobacteria	Rhizobiales	Bradyrhizobiaceae
FJ889323	0.0	9.0	0.0	0.0	0.0	0.0	0.0	Bacteria	Proteobacteria	Alphaproteobacteria	Sphingomonadales
HE589886	1.0	23.0	18.0	0.0	0.0	1.0	2.0	Bacteria	Proteobacteria	Alphaproteobacteria	Rhizobiales	Methylobacteriaceae	Methylobacterium	uncultured_bacterium
FQ658706	26.0	50.0	15.0	0.0	0.0	0.0	21.0	Bacteria	Proteobacteria	Alphaproteobacteria
EU509055	5.0	1.0	6.0	0.0	0.0	0.0	4.0	Bacteria	Actinobacteria	Micrococcales	Microbacteriaceae	Microbacterium
EU536313	12.0	1372.0	4.0	0.0	2.0	7.0	10.0	Bacteria	Firmicutes	Bacilli	Bacillales	Staphylococcaceae	Staphylococcus
HM558951	0.0	5.0	0.0	0.0	0.0	0.0	0.0	Bacteria	Proteobacteria	Gammaproteobacteria	Enterobacteriales	Enterobacteriaceae	Enterobacter
HE583142	1.0	25.0	1.0	0.0	0.0	0.0	1.0	Bacteria	Proteobacteria	Gammaproteobacteria	Pseudomonadales	Moraxellaceae	Acinetobacter	uncultured_bacterium
GQ244303	9.0	0.0	4.0	0.0	0.0	0.0	2.0	Bacteria	Actinobacteria	Corynebacteriales	Corynebacteriaceae	Corynebacterium
FJ192215	18.0	0.0	22.0	2.0	12.0	8.0	8.0	Bacteria	Proteobacteria	Betaproteobacteria	Burkholderiales	Oxalobacteraceae	Massilia
HQ860669	52.0	19.0	114.0	1.0	2.0	28.0	10.0	Bacteria	Bacteroidetes	Flavobacteria	Flavobacteriales	Flavobacteriaceae	Cloacibacterium	uncultured_bacterium
HE576055	0.0	0.0	7.0	0.0	0.0	0.0	0.0	Bacteria
JL812080	3079.0	1995.0	1501.0	167.0	154.0	8.0	706.0	Bacteria	Proteobacteria
HV066737	10.0	1.0	3.0	0.0	0.0	1.0	1.0	Bacteria	Cyanobacteria	Chloroplast
FN563308	30.0	8.0	1.0	0.0	0.0	0.0	0.0	Bacteria	Bacteroidetes	Bacteroidia	Bacteroidales	Porphyromonadaceae	Proteiniphilum	uncultured_bacterium
FJ868805	6.0	16.0	2.0	0.0	1.0	3.0	1.0	Bacteria	Proteobacteria	Gammaproteobacteria	Enterobacteriales	Enterobacteriaceae	Enterobacter
EU775617	0.0	4.0	2.0	0.0	0.0	0.0	0.0	Bacteria	Proteobacteria	Gammaproteobacteria	Enterobacteriales	Enterobacteriaceae	Enterobacter
AB074611	0.0	0.0	5.0	0.0	0.0	5.0	0.0	Bacteria	Bacteroidetes	Flavobacteria	Flavobacteriales	Flavobacteriaceae	Chryseobacterium	uncultured_bacterium
FJ894645	23.0	1.0	5.0	0.0	0.0	0.0	0.0	Bacteria	Actinobacteria	Micrococcales	Micrococcaceae
DQ256336	0.0	3.0	2.0	0.0	0.0	1.0	0.0	Bacteria	Proteobacteria	Gammaproteobacteria
HQ754686	8.0	0.0	0.0	0.0	0.0	0.0	0.0	Bacteria	Firmicutes	Bacilli	Lactobacillales	Streptococcaceae	Streptococcus	uncultured_bacterium
FJ557752	5.0	0.0	0.0	0.0	0.0	0.0	0.0	Bacteria	Firmicutes	Bacilli	Lactobacillales	Streptococcaceae	Streptococcus	uncultured_bacterium
EF020307	0.0	7.0	2.0	0.0	0.0	0.0	0.0	Bacteria	Proteobacteria	Alphaproteobacteria	Sphingomonadales	Sphingomonadaceae	Sphingomonas
CU915017	14.0	52.0	4.0	0.0	2.0	3.0	1.0	Bacteria	Proteobacteria	Gammaproteobacteria
GQ867420	3.0	2.0	0.0	0.0	0.0	1.0	0.0	Bacteria	Proteobacteria	Gammaproteobacteria	Enterobacteriales	Enterobacteriaceae	Enterobacter	uncultured_bacterium
EU982460	14.0	147.0	147.0	0.0	8.0	4.0	49.0	Bacteria	Proteobacteria	Betaproteobacteria	Burkholderiales
GU294847	11.0	152.0	46.0	0.0	11.0	0.0	20.0	Bacteria	Proteobacteria	Gammaproteobacteria	Pseudomonadales	Moraxellaceae
FM873313	0.0	0.0	0.0	0.0	0.0	0.0	11.0	Bacteria	Proteobacteria	Alphaproteobacteria	Sphingomonadales	Erythrobacteraceae	Altererythrobacter
GU454956	0.0	0.0	2.0	0.0	0.0	0.0	0.0	Bacteria	Proteobacteria	Betaproteobacteria	SC-I-84	uncultured_soil_bacterium
AF125194	0.0	3.0	0.0	0.0	0.0	0.0	1.0	Bacteria	Proteobacteria	Alphaproteobacteria	Caulobacterales	Caulobacteraceae	Caulobacter
CP001601	0.0	0.0	2.0	0.0	0.0	0.0	0.0	Bacteria	Actinobacteria	Corynebacteriales	Corynebacteriaceae	Corynebacterium	uncultured_bacterium
JF733429	4100.0	12125.0	5086.0	171.0	520.0	26.0	3754.0	Bacteria	Proteobacteria	Betaproteobacteria	Burkholderiales	Comamonadaceae	Pelomonas
GU362968	5.0	13.0	3.0	0.0	1.0	1.0	1.0	Bacteria	Proteobacteria	Gammaproteobacteria	Enterobacteriales	Enterobacteriaceae	Enterobacter
JN868796	425.0	130.0	244.0	2.0	53.0	1.0	136.0	Bacteria	Proteobacteria	Alphaproteobacteria	Sphingomonadales	Sphingomonadaceae	Sphingomonas
EU835410	0.0	0.0	7.0	0.0	0.0	0.0	0.0	Bacteria	Proteobacteria	Alphaproteobacteria
CU926570	7.0	1.0	11.0	0.0	1.0	0.0	1.0	Bacteria	Proteobacteria	Alphaproteobacteria	Rhizobiales	Bradyrhizobiaceae	Bradyrhizobium	uncultured_Bradyrhizobiaceae_bacterium
FJ719058	0.0	2.0	0.0	0.0	0.0	0.0	0.0	Bacteria	Proteobacteria	Betaproteobacteria	Methylophilales	Methylophilaceae	Methylotenera	uncultured_bacterium
JF970601	7.0	45.0	2.0	0.0	0.0	1.0	5.0	Bacteria	Proteobacteria	Gammaproteobacteria	Xanthomonadales	Xanthomonadaceae	Stenotrophomonas
EU778480	4.0	5.0	0.0	0.0	0.0	0.0	0.0	Bacteria	Proteobacteria	Gammaproteobacteria	Enterobacteriales	Enterobacteriaceae	Escherichia-Shigella	uncultured_bacterium
DQ356895	1.0	1.0	1.0	0.0	1.0	0.0	0.0	Bacteria	Proteobacteria	Gammaproteobacteria	Pseudomonadales	Pseudomonadaceae	Pseudomonas
JN590342	30.0	20.0	17.0	0.0	5.0	4.0	7.0	Bacteria	Proteobacteria	Gammaproteobacteria	Pseudomonadales	Moraxellaceae	Acinetobacter	uncultured_bacterium
GU396991	0.0	0.0	0.0	0.0	0.0	0.0	5.0	Bacteria	Proteobacteria	Alphaproteobacteria	Rhodobacterales	Rhodobacteraceae
GQ337858	0.0	0.0	6.0	0.0	0.0	0.0	1.0	Bacteria	Firmicutes	Bacilli	Lactobacillales	Lactobacillaceae	Lactobacillus
JQ271809	0.0	0.0	1.0	0.0	0.0	0.0	6.0	Bacteria	Firmicutes	Bacilli	Bacillales	Bacillaceae	Bacillus
JN585708	133.0	26.0	157.0	2.0	12.0	53.0	58.0	Bacteria	Firmicutes	Bacilli	Bacillales
AB560553	0.0	48.0	0.0	0.0	0.0	1.0	0.0	Bacteria	Bacteroidetes	Flavobacteria	Flavobacteriales	Flavobacteriaceae	Flavobacterium
DQ129420	0.0	7.0	0.0	0.0	0.0	0.0	0.0	Bacteria	Firmicutes	Bacilli	Bacillales	Staphylococcaceae	Staphylococcus	uncultured_bacterium
GU179554	0.0	0.0	3.0	0.0	0.0	0.0	0.0	Bacteria	Proteobacteria	Gammaproteobacteria	Alteromonadales
X62913	19.0	2.0	4.0	0.0	0.0	0.0	0.0	Bacteria	Actinobacteria	Micrococcales	Microbacteriaceae	Microbacterium
FQ660018	0.0	0.0	0.0	0.0	0.0	12.0	0.0	Bacteria	Proteobacteria	Alphaproteobacteria	Rhizobiales	Hyphomicrobiaceae	Hyphomicrobium
JN869147	161.0	212.0	5.0	0.0	2.0	0.0	17.0	Bacteria	Proteobacteria
FJ269073	120.0	176.0	63.0	3.0	6.0	0.0	61.0	Bacteria	Proteobacteria	Alphaproteobacteria	Caulobacterales	Caulobacteraceae	Caulobacter
JN825461	10.0	16.0	2.0	0.0	0.0	0.0	1.0	Bacteria	Proteobacteria	Betaproteobacteria	Nitrosomonadales	Nitrosomonadaceae
AY573033	0.0	1.0	2.0	0.0	0.0	0.0	0.0	Bacteria	Proteobacteria	Gammaproteobacteria	Pseudomonadales	Pseudomonadaceae	Pseudomonas	uncultured_bacterium
DQ816234	0.0	2.0	0.0	0.0	0.0	0.0	0.0	Bacteria	Proteobacteria	Gammaproteobacteria	Enterobacteriales	Enterobacteriaceae	Escherichia-Shigella	uncultured_bacterium
EU469641	7.0	14.0	1.0	0.0	2.0	0.0	1.0	Bacteria	Proteobacteria	Gammaproteobacteria	Pseudomonadales	Pseudomonadaceae	Pseudomonas	uncultured_bacterium
JN082550	2.0	0.0	7.0	0.0	0.0	0.0	0.0	Bacteria	Proteobacteria	Gammaproteobacteria	Pseudomonadales	Moraxellaceae	Acinetobacter
FJ382257	0.0	0.0	0.0	0.0	0.0	2.0	0.0	Bacteria	Actinobacteria	Corynebacteriales	Mycobacteriaceae	Mycobacterium
JN082552	6.0	0.0	1.0	1.0	0.0	0.0	0.0	Bacteria	Proteobacteria	Alphaproteobacteria	Caulobacterales	Caulobacteraceae	Brevundimonas
AY592748	20.0	0.0	10.0	0.0	6.0	3.0	7.0	Bacteria	Proteobacteria	Betaproteobacteria	Burkholderiales	Oxalobacteraceae
AB176226	0.0	1.0	12.0	0.0	0.0	0.0	0.0	Bacteria	Proteobacteria	Gammaproteobacteria	Pseudomonadales	Moraxellaceae	Acinetobacter
AB176222	0.0	3.0	0.0	0.0	2.0	1.0	0.0	Bacteria	Proteobacteria	Gammaproteobacteria	Pseudomonadales	Moraxellaceae	Acinetobacter
FJ562208	0.0	0.0	2.0	0.0	0.0	0.0	0.0	Bacteria	Proteobacteria	Gammaproteobacteria	Pseudomonadales
DQ230955	13.0	0.0	0.0	0.0	0.0	0.0	0.0	Bacteria	Proteobacteria	Betaproteobacteria	Burkholderiales	Comamonadaceae	Variovorax
FJ184356	2.0	1.0	0.0	0.0	0.0	0.0	0.0	Bacteria	Proteobacteria	Gammaproteobacteria	Xanthomonadales	Xanthomonadaceae	Stenotrophomonas
DQ337004	0.0	9.0	2.0	0.0	1.0	1.0	0.0	Bacteria	Proteobacteria	Gammaproteobacteria
JF925009	61.0	313.0	88.0	0.0	7.0	88.0	17.0	Bacteria	Proteobacteria	Betaproteobacteria	Burkholderiales	Alcaligenaceae	Achromobacter
JF505955	1.0	16.0	2.0	0.0	0.0	1.0	1.0	Bacteria	Proteobacteria	Gammaproteobacteria
JN571061	0.0	0.0	7.0	0.0	0.0	0.0	0.0	Bacteria	Proteobacteria	Gammaproteobacteria	Xanthomonadales	Xanthomonadaceae	Pseudoxanthomonas
EU774827	54.0	186.0	831.0	0.0	1.0	0.0	25.0	Bacteria	Firmicutes	Bacilli	Lactobacillales	Leuconostocaceae	Leuconostoc	uncultured_bacterium
GQ477832	770.0	113.0	683.0	1600.0	1825.0	4917.0	1385.0	Bacteria	Proteobacteria	Alphaproteobacteria	Rhodospirillales	Acetobacteraceae	Acetobacter
JQ245619	0.0	12.0	0.0	0.0	0.0	0.0	0.0	Bacteria	Proteobacteria	Gammaproteobacteria	Alteromonadales	Alteromonadaceae	Alishewanella	uncultured_bacterium
JN411486	0.0	14.0	1.0	0.0	1.0	0.0	0.0	Bacteria	Proteobacteria	Gammaproteobacteria	Pseudomonadales	Pseudomonadaceae	Pseudomonas	uncultured_bacterium
DQ413064	0.0	0.0	11.0	0.0	0.0	0.0	2.0	Bacteria	Proteobacteria	Alphaproteobacteria	Rhodobacterales	Rhodobacteraceae
HQ331110	0.0	0.0	5.0	0.0	1.0	0.0	1.0	Bacteria	Proteobacteria	Betaproteobacteria	Burkholderiales
JN030506	0.0	2.0	1.0	0.0	0.0	1.0	0.0	Bacteria	Proteobacteria	Betaproteobacteria	Burkholderiales	Oxalobacteraceae	Massilia	uncultured_bacterium
HQ752265	14.0	0.0	7.0	0.0	3.0	1.0	5.0	Bacteria	Bacteroidetes	Sphingobacteriia	Sphingobacteriales	Chitinophagaceae	Sediminibacterium	uncultured_organism
JF970595	0.0	32.0	0.0	0.0	1.0	2.0	2.0	Bacteria	Proteobacteria	Gammaproteobacteria
AY218746	14.0	18.0	0.0	0.0	0.0	1.0	1.0	Bacteria	Proteobacteria	Gammaproteobacteria
FJ769460	1.0	0.0	6.0	0.0	0.0	0.0	0.0	Bacteria	Proteobacteria	Alphaproteobacteria	Rhizobiales	Hyphomicrobiaceae	Pedomicrobium
GQ284366	2.0	62.0	0.0	0.0	0.0	0.0	0.0	Bacteria	Firmicutes	Bacilli	Bacillales	Staphylococcaceae	Staphylococcus
JN868766	7.0	8.0	4.0	0.0	0.0	0.0	2.0	Bacteria	Proteobacteria	Betaproteobacteria
FJ470484	0.0	174.0	0.0	0.0	0.0	0.0	0.0	Bacteria	Bacteroidetes	Flavobacteria	Flavobacteriales	Flavobacteriaceae	Capnocytophaga
HM798911	10.0	122.0	11.0	0.0	0.0	0.0	4.0	Bacteria	Proteobacteria	Alphaproteobacteria	Rhizobiales	Methylobacteriaceae	Methylobacterium
JN002386	4.0	9.0	34.0	0.0	1.0	0.0	1.0	Bacteria	Proteobacteria	Gammaproteobacteria	Pseudomonadales	Moraxellaceae	Acinetobacter	uncultured_Acinetobacter_sp.
FJ557881	1.0	1.0	0.0	0.0	0.0	0.0	1.0	Bacteria	Firmicutes	Bacilli	Bacillales	Staphylococcaceae	Staphylococcus	uncultured_bacterium
EF090267	32.0	3.0	1.0	0.0	1.0	0.0	0.0	Bacteria	Bacteroidetes	Sphingobacteriia	Sphingobacteriales	Sphingobacteriaceae	Sphingobacterium
AY545638	0.0	0.0	0.0	0.0	3.0	0.0	0.0	Bacteria	Actinobacteria	Micrococcales	Promicromonosporaceae	Cellulosimicrobium_
JN848800	0.0	0.0	1.0	0.0	3.0	0.0	0.0	Bacteria	Proteobacteria	Alphaproteobacteria	Sphingomonadales	Sphingomonadaceae	Sphingomonas
DQ104971	0.0	0.0	2.0	0.0	0.0	0.0	0.0	Bacteria	Proteobacteria	Betaproteobacteria	Neisseriales	Neisseriaceae	Neisseria	uncultured_bacterium
FJ192267	7.0	34.0	2.0	0.0	1.0	2.0	7.0	Bacteria	Proteobacteria	Gammaproteobacteria	Pseudomonadales	Moraxellaceae	Enhydrobacter	uncultured_bacterium
FJ191912	1.0	2.0	0.0	0.0	0.0	0.0	0.0	Bacteria	Proteobacteria	Gammaproteobacteria	Pseudomonadales	Pseudomonadaceae	Pseudomonas	uncultured_bacterium
HM126713	0.0	0.0	8.0	0.0	0.0	0.0	0.0	Bacteria	Actinobacteria	Micrococcales	Intrasporangiaceae	Janibacter	uncultured_bacterium
JF709909	11.0	14.0	5.0	0.0	2.0	4.0	0.0	Bacteria	Proteobacteria	Gammaproteobacteria
JF703416	0.0	0.0	2.0	0.0	0.0	0.0	0.0	Bacteria	Proteobacteria	Alphaproteobacteria
HE576026	3.0	0.0	0.0	0.0	0.0	9.0	4.0	Bacteria	Proteobacteria	Alphaproteobacteria	Rhizobiales
FJ592571	15.0	30.0	10.0	0.0	0.0	0.0	10.0	Bacteria	Proteobacteria	Alphaproteobacteria	Caulobacterales	Caulobacteraceae	Caulobacter
AJ576084	0.0	0.0	0.0	0.0	0.0	5.0	0.0	Bacteria	Actinobacteria	Actinomycetales	Actinomycetaceae	Mobiluncus	Mobiluncus_curtisii
HQ616243	6.0	0.0	4.0	0.0	0.0	0.0	0.0	Bacteria	Actinobacteria	Corynebacteriales	Corynebacteriaceae	Corynebacterium	uncultured_bacterium
AM935930	192.0	516.0	120.0	8.0	4.0	0.0	93.0	Bacteria	Proteobacteria	Alphaproteobacteria
FM998009	0.0	0.0	0.0	0.0	0.0	0.0	8.0	Bacteria	Bacteroidetes	Cytophagia	Cytophagales	Cytophagaceae	Hymenobacter
GU225979	40.0	21.0	11.0	1.0	1.0	0.0	43.0	Bacteria	Cyanobacteria	MLE1-12	uncultured_bacterium
FJ612144	0.0	2.0	1.0	0.0	0.0	1.0	0.0	Bacteria	Proteobacteria	Gammaproteobacteria
HE583155	0.0	2.0	0.0	0.0	0.0	0.0	0.0	Bacteria	Proteobacteria	Gammaproteobacteria	Xanthomonadales	Xanthomonadaceae	Stenotrophomonas
HM801868	0.0	0.0	0.0	0.0	1.0	18.0	4.0	Bacteria	Firmicutes	Clostridia	Clostridiales	Family_XI_Incertae_Sedis	Peptoniphilus	uncultured_bacterium
GQ175365	0.0	3.0	0.0	0.0	0.0	0.0	0.0	Bacteria	Proteobacteria	Betaproteobacteria	Methylophilales	Methylophilaceae	Methylophilus	uncultured_bacterium
AM183049	2.0	0.0	0.0	0.0	0.0	2.0	0.0	Bacteria	Firmicutes
FJ179538	32.0	9.0	5.0	1.0	0.0	6.0	6.0	Bacteria	Bacteroidetes	Sphingobacteriia	Sphingobacteriales	Sphingobacteriaceae	Sphingobacterium	uncultured_bacterium
EF685272	0.0	0.0	0.0	0.0	2.0	4.0	0.0	Bacteria	Proteobacteria	Gammaproteobacteria	Enterobacteriales	Enterobacteriaceae	Serratia
GU454964	1.0	0.0	5.0	0.0	0.0	0.0	0.0	Bacteria	Proteobacteria	Alphaproteobacteria	Rhizobiales	Phyllobacteriaceae
FJ946594	0.0	0.0	75.0	0.0	0.0	0.0	0.0	Bacteria	Bacteroidetes	Sphingobacteriia	Sphingobacteriales	Sphingobacteriaceae	Mucilaginibacter
EF019681	4.0	0.0	0.0	0.0	0.0	0.0	0.0	Bacteria	Proteobacteria	Alphaproteobacteria	Sphingomonadales	Sphingomonadaceae	Sphingomonas
HQ754548	216.0	65.0	110.0	5.0	29.0	2.0	90.0	Bacteria	Firmicutes
CU920914	0.0	7.0	0.0	0.0	0.0	0.0	0.0	Bacteria	Proteobacteria	Alphaproteobacteria	Rhizobiales	Bradyrhizobiaceae	Bosea	uncultured_bacterium
EU791201	0.0	11.0	0.0	0.0	0.0	0.0	0.0	Bacteria	Bacteroidetes	Flavobacteria	Flavobacteriales	Flavobacteriaceae	Chryseobacterium
GU362974	1.0	1.0	20.0	0.0	0.0	0.0	0.0	Bacteria	Proteobacteria	Gammaproteobacteria	Pseudomonadales	Moraxellaceae	Acinetobacter	uncultured_bacterium
JN571068	0.0	0.0	14.0	0.0	0.0	0.0	0.0	Bacteria	Actinobacteria	Micrococcales	Microbacteriaceae	Leucobacter	uncultured_bacterium
JF715459	0.0	0.0	0.0	0.0	0.0	0.0	3.0	Bacteria	Proteobacteria	Betaproteobacteria	Burkholderiales	Comamonadaceae	Comamonas
HM184971	0.0	0.0	0.0	0.0	0.0	0.0	7.0	Bacteria	Firmicutes	Bacilli	Bacillales	Bacillaceae	Anoxybacillus
FJ557383	0.0	0.0	3.0	0.0	0.0	0.0	0.0	Bacteria	Fusobacteria	Fusobacteriales
FQ660499	0.0	0.0	0.0	0.0	1.0	0.0	2.0	Bacteria	Proteobacteria	Betaproteobacteria	Burkholderiales	Comamonadaceae
AF468224	1.0	1.0	2.0	0.0	0.0	0.0	0.0	Bacteria	Proteobacteria	Alphaproteobacteria	Sphingomonadales	Sphingomonadaceae	Sphingomonas
FJ234921	3.0	0.0	10.0	0.0	0.0	0.0	0.0	Bacteria	Actinobacteria	Micrococcales
EU778496	1.0	1.0	1.0	0.0	1.0	1.0	0.0	Bacteria	Proteobacteria	Gammaproteobacteria	Enterobacteriales	Enterobacteriaceae	Enterobacter	uncultured_bacterium
JF900081	0.0	1.0	0.0	0.0	0.0	0.0	1.0	Bacteria	Firmicutes	Bacilli	Bacillales	Bacillaceae	Bacillus
JF715453	0.0	2.0	0.0	0.0	0.0	0.0	0.0	Bacteria	Proteobacteria	Gammaproteobacteria	Enterobacteriales	Enterobacteriaceae	Enterobacter	uncultured_bacterium
AY169434	1.0	5.0	1.0	0.0	0.0	0.0	1.0	Bacteria	Proteobacteria	Betaproteobacteria	Burkholderiales
FJ375425	40.0	21.0	7.0	1.0	4.0	0.0	3.0	Bacteria	Proteobacteria	Betaproteobacteria	Burkholderiales	Comamonadaceae	Aquabacterium	uncultured_bacterium
CU919052	0.0	6.0	0.0	0.0	0.0	0.0	0.0	Bacteria	Proteobacteria	Alphaproteobacteria	Rhizobiales	Bradyrhizobiaceae	Bosea	uncultured_bacterium
EU132292	2.0	0.0	0.0	0.0	0.0	0.0	0.0	Bacteria	Acidobacteria	Candidatus_Chloracidobacterium	uncultured_bacterium
EF683027	1.0	1.0	0.0	0.0	0.0	0.0	0.0	Bacteria	Actinobacteria	Propionibacteriales	Propionibacteriaceae	Propionibacterium	uncultured_bacterium
JN811624	0.0	2.0	1.0	0.0	0.0	0.0	10.0	Bacteria	Firmicutes	Bacilli	Bacillales	Bacillaceae	Bacillus
FJ957528	25.0	0.0	0.0	0.0	0.0	2.0	0.0	Bacteria	Firmicutes	Bacilli	Bacillales	Staphylococcaceae	Staphylococcus	uncultured_Staphylococcus_sp.
AY349377	15.0	0.0	0.0	0.0	0.0	0.0	0.0	Bacteria	Firmicutes	Clostridia	Clostridiales	Lachnospiraceae	Oribacterium	Eubacterium	Eubacterium_sp._oral_clone_JN088
AB619707	0.0	0.0	13.0	0.0	0.0	0.0	0.0	Bacteria	Proteobacteria	Gammaproteobacteria	Xanthomonadales	Xanthomonadaceae	Rhodanobacter	uncultured_bacterium
FJ946520	0.0	6.0	0.0	0.0	0.0	0.0	0.0	Bacteria	Proteobacteria	Betaproteobacteria	Burkholderiales	Comamonadaceae	Comamonas
DQ223911	1.0	12.0	3.0	0.0	5.0	0.0	2.0	Bacteria	Proteobacteria	Gammaproteobacteria	Vibrionales	Vibrionaceae	Photobacterium
AY880057	2.0	0.0	4.0	0.0	0.0	0.0	0.0	Bacteria	Actinobacteria	Corynebacteriales	Corynebacteriaceae	Corynebacterium	uncultured_bacterium
FJ976333	2.0	0.0	0.0	0.0	0.0	0.0	0.0	Bacteria	Firmicutes	Clostridia	Clostridiales	Lachnospiraceae	Johnsonella
EF018423	3.0	0.0	0.0	0.0	0.0	1.0	0.0	Bacteria	Proteobacteria	Alphaproteobacteria	Rhizobiales	Rhizobiaceae	Rhizobium
GQ133934	6.0	0.0	0.0	0.0	0.0	0.0	0.0	Bacteria	Firmicutes	Bacilli	Lactobacillales	Carnobacteriaceae
GQ487989	4.0	3.0	1.0	0.0	0.0	0.0	0.0	Bacteria	Proteobacteria	Gammaproteobacteria	Enterobacteriales	Enterobacteriaceae
HQ592551	0.0	12.0	1.0	0.0	2.0	0.0	1.0	Bacteria	Proteobacteria	Gammaproteobacteria	Pseudomonadales	Moraxellaceae	Acinetobacter
HQ721464	67.0	0.0	0.0	0.0	0.0	0.0	3.0	Bacteria	Proteobacteria	Alphaproteobacteria	Rhizobiales	Phyllobacteriaceae
FJ449846	1.0	9.0	1.0	0.0	0.0	0.0	0.0	Bacteria	Proteobacteria	Gammaproteobacteria	Pseudomonadales	Pseudomonadaceae	Pseudomonas
AY005027	0.0	3.0	0.0	0.0	0.0	0.0	5.0	Bacteria	Proteobacteria	Betaproteobacteria	Neisseriales	Neisseriaceae	Neisseria
GQ984321	0.0	0.0	0.0	0.0	0.0	0.0	3.0	Bacteria	Proteobacteria	Gammaproteobacteria	Pseudomonadales	Pseudomonadaceae	Pseudomonas
AB511001	0.0	0.0	7.0	0.0	0.0	0.0	0.0	Bacteria	Candidate_division_TM7	uncultured_bacterium
GQ921395	0.0	0.0	1.0	0.0	0.0	0.0	3.0	Bacteria	Proteobacteria	Gammaproteobacteria	Pseudomonadales	Pseudomonadaceae	Pseudomonas	uncultured_bacterium
HM345992	0.0	1.0	4.0	0.0	0.0	0.0	0.0	Bacteria	Proteobacteria	Gammaproteobacteria	Enterobacteriales	Enterobacteriaceae
AJ875023	13.0	0.0	0.0	0.0	0.0	0.0	0.0	Bacteria	Firmicutes	Bacilli	Bacillales	Bacillaceae	Bacillus
FJ957637	6.0	0.0	0.0	0.0	0.0	0.0	0.0	Bacteria	Firmicutes	Bacilli	Bacillales	Staphylococcaceae	Staphylococcus	uncultured_bacterium
JN035178	0.0	0.0	3.0	0.0	0.0	0.0	0.0	Bacteria	Proteobacteria	Alphaproteobacteria
GU374045	4.0	0.0	0.0	0.0	0.0	11.0	0.0	Bacteria	Firmicutes	Bacilli	Lactobacillales	Streptococcaceae	Streptococcus
EU774833	0.0	0.0	8.0	0.0	0.0	0.0	0.0	Bacteria	Firmicutes	Bacilli	Lactobacillales	Leuconostocaceae	Weissella
FJ957854	4.0	3.0	2.0	0.0	0.0	0.0	0.0	Bacteria	Firmicutes	Bacilli	Bacillales	Staphylococcaceae	Staphylococcus	uncultured_Staphylococcus_sp.
JF319175	0.0	31.0	0.0	0.0	0.0	0.0	0.0	Bacteria	Proteobacteria	Betaproteobacteria	Burkholderiales	Comamonadaceae	uncultured
FJ025770	1.0	1.0	0.0	0.0	0.0	1.0	0.0	Bacteria	Proteobacteria	Gammaproteobacteria	Enterobacteriales	Enterobacteriaceae	Enterobacter
JN698638	12.0	44.0	2.0	0.0	3.0	3.0	1.0	Bacteria	Proteobacteria	Gammaproteobacteria
AM746627	12.0	270.0	23.0	0.0	0.0	0.0	0.0	Bacteria	Proteobacteria	Betaproteobacteria	Methylophilales	Methylophilaceae	Methylotenera
JN968377	5.0	12.0	2.0	0.0	2.0	0.0	7.0	Bacteria	Proteobacteria	Gammaproteobacteria	Vibrionales	Vibrionaceae	Photobacterium
FJ685993	10.0	0.0	8.0	0.0	4.0	3.0	5.0	Bacteria	Proteobacteria	Betaproteobacteria	Burkholderiales	Oxalobacteraceae
EU460591	0.0	4.0	1.0	0.0	0.0	0.0	1.0	Bacteria	Proteobacteria	Gammaproteobacteria	Enterobacteriales	Enterobacteriaceae
JF775505	0.0	3.0	0.0	0.0	0.0	0.0	0.0	Bacteria	Proteobacteria	Gammaproteobacteria	Enterobacteriales	Enterobacteriaceae	Serratia
HM363252	0.0	0.0	0.0	0.0	0.0	2.0	2.0	Bacteria	Proteobacteria	Betaproteobacteria	Burkholderiales	Comamonadaceae	Pelomonas
JN133826	2.0	63.0	9.0	0.0	0.0	0.0	3.0	Bacteria	Proteobacteria	Betaproteobacteria	Methylophilales	Methylophilaceae	Methylotenera
EU706220	217.0	60.0	37.0	7.0	20.0	0.0	22.0	Bacteria	Proteobacteria	Betaproteobacteria	Burkholderiales	Comamonadaceae	Aquabacterium
EU233280	1.0	1.0	0.0	0.0	0.0	0.0	0.0	Bacteria	Proteobacteria	Gammaproteobacteria	Pseudomonadales
HQ750033	0.0	0.0	9.0	0.0	0.0	0.0	0.0	Bacteria	Firmicutes	Bacilli	Bacillales	Bacillaceae	Geobacillus	uncultured_organism
FQ658723	49.0	0.0	18.0	0.0	0.0	33.0	7.0	Bacteria	Proteobacteria	Alphaproteobacteria	Caulobacterales	Caulobacteraceae	uncultured
FM178817	11.0	0.0	6.0	1.0	0.0	0.0	14.0	Bacteria	Actinobacteria	Corynebacteriales	Corynebacteriaceae	Corynebacterium
HQ749429	19.0	0.0	0.0	1.0	0.0	2.0	0.0	Bacteria	Bacteroidetes	Bacteroidia	Bacteroidales	Prevotellaceae	Prevotella	uncultured_bacterium
AJ318196	0.0	2.0	0.0	0.0	0.0	0.0	0.0	Bacteria	Proteobacteria	Betaproteobacteria	Burkholderiales
AF534217	0.0	4.0	2.0	0.0	0.0	0.0	2.0	Bacteria	Proteobacteria	Gammaproteobacteria	Pseudomonadales	Moraxellaceae	Acinetobacter	uncultured_bacterium
HM186920	15.0	0.0	1.0	0.0	0.0	0.0	0.0	Bacteria	Proteobacteria	Alphaproteobacteria	Rhodobacterales	Rhodobacteraceae
EU778421	0.0	2.0	0.0	0.0	0.0	0.0	0.0	Bacteria	Proteobacteria	Gammaproteobacteria	Enterobacteriales	Enterobacteriaceae
JQ315242	0.0	3.0	0.0	0.0	0.0	0.0	2.0	Bacteria	Firmicutes	Bacilli	Bacillales	Bacillaceae	Bacillus
FJ849344	0.0	2.0	0.0	0.0	0.0	0.0	0.0	Bacteria	Proteobacteria	Gammaproteobacteria	Xanthomonadales	Xanthomonadaceae	Stenotrophomonas
AEKE02013269	5.0	0.0	4.0	1.0	0.0	1.0	1.0	Bacteria	Proteobacteria
AM936195	2.0	2.0	0.0	0.0	0.0	0.0	0.0	Bacteria	Proteobacteria	Deltaproteobacteria	Desulfurellales	Desulfurellaceae	uncultured
FJ557972	1.0	0.0	1.0	0.0	0.0	0.0	0.0	Bacteria	Firmicutes	Bacilli	Lactobacillales	Streptococcaceae	Streptococcus	uncultured_bacterium
JF904890	1.0	7.0	2.0	0.0	0.0	0.0	2.0	Bacteria	Proteobacteria	Betaproteobacteria	Burkholderiales	Comamonadaceae	Pelomonas
DQ797783	6.0	34.0	0.0	0.0	0.0	0.0	0.0	Bacteria	Firmicutes	Bacilli	Lactobacillales	Streptococcaceae	Streptococcus	uncultured_bacterium
AM945586	26.0	3.0	0.0	0.0	0.0	0.0	0.0	Bacteria	Proteobacteria	Alphaproteobacteria	Rhodobacterales	Rhodobacteraceae	Paracoccus
FR691485	137.0	0.0	0.0	0.0	0.0	0.0	0.0	Bacteria	Proteobacteria	Gammaproteobacteria	Xanthomonadales	Xanthomonadaceae	Stenotrophomonas	uncultured_bacterium
HM186369	0.0	0.0	10.0	0.0	0.0	0.0	0.0	Bacteria	Actinobacteria	Frankiales	Geodermatophilaceae	Modestobacter	uncultured_bacterium
FJ821614	0.0	3.0	3.0	0.0	0.0	0.0	0.0	Bacteria	Proteobacteria	Gammaproteobacteria	Pseudomonadales	Moraxellaceae	Acinetobacter	uncultured_bacterium
EU287343	0.0	0.0	11.0	0.0	0.0	0.0	1.0	Bacteria	Firmicutes	Bacilli	Lactobacillales	Lactobacillaceae	Lactobacillus	Lactobacillus_plantarum
JN089714	0.0	0.0	7.0	0.0	0.0	0.0	0.0	Bacteria	Proteobacteria	Alphaproteobacteria	Rhizobiales	Methylobacteriaceae	Methylobacterium	uncultured_bacterium
EU771712	1.0	7.0	0.0	0.0	0.0	0.0	0.0	Bacteria	Proteobacteria	Gammaproteobacteria	Xanthomonadales	Xanthomonadaceae	Stenotrophomonas
FJ976233	3.0	0.0	2.0	0.0	0.0	0.0	0.0	Bacteria	Proteobacteria	Gammaproteobacteria	Pasteurellales	Pasteurellaceae	Haemophilus
JN685504	1.0	1.0	0.0	0.0	0.0	0.0	0.0	Bacteria	Proteobacteria	Alphaproteobacteria	Rhizobiales	Rhizobiaceae	Rhizobium	uncultured_bacterium
JQ311826	22.0	3.0	24.0	0.0	3.0	0.0	15.0	Bacteria	Proteobacteria	Alphaproteobacteria	Rhizobiales	Bradyrhizobiaceae	Bradyrhizobium
FN563217	20.0	13.0	16.0	0.0	3.0	9.0	6.0	Bacteria	Proteobacteria	Gammaproteobacteria	Pseudomonadales	Moraxellaceae	Acinetobacter
FJ557775	0.0	0.0	33.0	0.0	0.0	0.0	2.0	Bacteria	Bacteroidetes	Bacteroidia	Bacteroidales	Prevotellaceae	Prevotella	uncultured_bacterium
FJ347998	0.0	2.0	0.0	0.0	0.0	0.0	1.0	Bacteria	Proteobacteria	Gammaproteobacteria
FJ192901	9.0	0.0	0.0	0.0	3.0	0.0	4.0	Bacteria	Proteobacteria	Gammaproteobacteria	Xanthomonadales	Xanthomonadaceae	Stenotrophomonas
AM992178	9.0	0.0	0.0	0.0	0.0	0.0	0.0	Bacteria	Actinobacteria	Micrococcales	Intrasporangiaceae	Ornithinicoccus	uncultured_bacterium
FJ558241	3.0	0.0	0.0	0.0	0.0	0.0	0.0	Bacteria	Firmicutes	Bacilli	Lactobacillales	Streptococcaceae	Streptococcus	uncultured_bacterium
HQ651836	0.0	8.0	0.0	0.0	0.0	0.0	0.0	Bacteria	Proteobacteria	Gammaproteobacteria	Xanthomonadales	Xanthomonadaceae	Stenotrophomonas
HQ154587	26.0	1.0	25.0	0.0	2.0	10.0	5.0	Bacteria	Firmicutes
HM218870	0.0	1.0	2.0	0.0	0.0	0.0	0.0	Bacteria	Firmicutes	Bacilli	Lactobacillales	Lactobacillaceae	Lactobacillus	uncultured_bacterium
EU057843	0.0	4.0	0.0	0.0	0.0	0.0	0.0	Bacteria	Bacteroidetes	Flavobacteria	Flavobacteriales	Flavobacteriaceae	Chryseobacterium	uncultured_bacterium
GQ133422	0.0	7.0	13.0	0.0	0.0	0.0	0.0	Bacteria	Proteobacteria	Gammaproteobacteria	Pseudomonadales	Moraxellaceae	Acinetobacter	uncultured_Acinetobacter_sp.
GU003988	1.0	2.0	0.0	0.0	0.0	0.0	0.0	Bacteria	Proteobacteria	Gammaproteobacteria	Enterobacteriales	Enterobacteriaceae	Serratia	uncultured_bacterium
FJ941088	18.0	11.0	1.0	0.0	0.0	0.0	0.0	Bacteria	Bacteroidetes	Sphingobacteriia	Sphingobacteriales	Sphingobacteriaceae	Sphingobacterium
FJ941080	1.0	6.0	0.0	0.0	0.0	0.0	0.0	Bacteria	Bacteroidetes	Sphingobacteriia	Sphingobacteriales	Sphingobacteriaceae	Sphingobacterium
FJ941083	1.0	1.0	0.0	0.0	0.0	0.0	0.0	Bacteria	Proteobacteria	Gammaproteobacteria	Enterobacteriales	Enterobacteriaceae	Enterobacter
EU777710	0.0	1.0	0.0	0.0	1.0	0.0	0.0	Bacteria	Proteobacteria	Gammaproteobacteria	Pseudomonadales	Pseudomonadaceae	Pseudomonas	uncultured_bacterium
HM584244	1.0	2.0	0.0	0.0	0.0	0.0	0.0	Bacteria	Proteobacteria	Gammaproteobacteria	Pseudomonadales	Pseudomonadaceae	Pseudomonas
DQ248243	1.0	1.0	0.0	0.0	0.0	0.0	0.0	Bacteria	Proteobacteria	Gammaproteobacteria	Enterobacteriales	Enterobacteriaceae	Enterobacter
EU774948	21.0	1.0	0.0	0.0	2.0	0.0	5.0	Bacteria	Proteobacteria	Gammaproteobacteria	Pseudomonadales	Pseudomonadaceae	Pseudomonas	uncultured_bacterium
HQ218452	62.0	94.0	129.0	0.0	7.0	0.0	3.0	Bacteria	Proteobacteria	Alphaproteobacteria	Rickettsiales	LWSR-14	uncultured_bacterium
EU373552	28.0	457.0	61.0	1.0	10.0	4.0	10.0	Bacteria	Actinobacteria	Micrococcales	Micrococcaceae	Kocuria	uncultured_bacterium
GQ158873	157.0	4.0	1.0	1.0	8.0	7.0	3.0	Bacteria	Proteobacteria	Alphaproteobacteria	Rhizobiales	Methylobacteriaceae	Methylobacterium	uncultured_bacterium
FJ439872	0.0	0.0	2.0	0.0	0.0	0.0	0.0	Bacteria	Proteobacteria	Alphaproteobacteria	Rhizobiales	Phyllobacteriaceae
AY662031	5.0	0.0	0.0	0.0	0.0	3.0	0.0	Bacteria	Proteobacteria	Alphaproteobacteria	Rhizobiales	Rhizobiaceae	Rhizobium
GY148007	31.0	0.0	0.0	2.0	3.0	0.0	0.0	Bacteria	Deinococcus-Thermus	Deinococci	Deinococcales	Deinococcaceae	Deinococcus
AB600429	25.0	0.0	0.0	0.0	0.0	0.0	0.0	Bacteria	Bacteroidetes	Sphingobacteriia	Sphingobacteriales	Chitinophagaceae	Sediminibacterium	uncultured_bacterium
EU470514	0.0	3.0	1.0	0.0	0.0	0.0	0.0	Bacteria	Proteobacteria	Gammaproteobacteria	Enterobacteriales	Enterobacteriaceae	Escherichia-Shigella
HQ682027	0.0	0.0	0.0	1.0	1.0	0.0	0.0	Bacteria	Proteobacteria	Betaproteobacteria	Burkholderiales	Comamonadaceae
EU772569	12.0	16.0	3.0	0.0	2.0	1.0	0.0	Bacteria	Proteobacteria	Gammaproteobacteria
FJ660582	1.0	0.0	1.0	0.0	0.0	0.0	1.0	Bacteria	Proteobacteria	Betaproteobacteria	Burkholderiales	Comamonadaceae	Aquabacterium
HQ682023	0.0	0.0	0.0	0.0	2.0	0.0	0.0	Bacteria	Proteobacteria	Betaproteobacteria	Burkholderiales	Comamonadaceae
JN664255	3.0	86.0	16.0	0.0	3.0	0.0	10.0	Bacteria	Proteobacteria	Gammaproteobacteria	Pseudomonadales	Moraxellaceae	Acinetobacter
HE575949	0.0	0.0	2.0	0.0	0.0	0.0	0.0	Bacteria	Bacteroidetes	Sphingobacteriia	Sphingobacteriales	Sphingobacteriaceae	Sphingobacterium
GQ340264	2.0	2.0	7.0	0.0	0.0	0.0	0.0	Bacteria	Proteobacteria	Betaproteobacteria	Burkholderiales	Oxalobacteraceae
JN873180	0.0	0.0	0.0	0.0	2.0	0.0	0.0	Bacteria	Firmicutes	Bacilli	Bacillales	Bacillaceae	Bacillus
HE576414	0.0	27.0	5.0	0.0	0.0	2.0	0.0	Bacteria	Proteobacteria	Gammaproteobacteria
JF431261	0.0	12.0	4.0	0.0	0.0	0.0	0.0	Bacteria	Proteobacteria	Gammaproteobacteria	Enterobacteriales	Enterobacteriaceae
HM755589	2.0	76.0	0.0	0.0	6.0	0.0	1.0	Bacteria	Proteobacteria	Gammaproteobacteria	Pseudomonadales	Moraxellaceae	Acinetobacter
HQ258887	1.0	9.0	0.0	0.0	0.0	0.0	0.0	Bacteria	Actinobacteria	Micrococcales	Micrococcaceae	Kocuria
FJ268970	18.0	0.0	22.0	2.0	0.0	10.0	8.0	Bacteria	Firmicutes	Bacilli	Bacillales	Family_XII_Incertae_Sedis	Exiguobacterium	uncultured_Exiguobacterium_sp.
JN544140	38.0	16.0	26.0	1.0	0.0	0.0	14.0	Bacteria	Proteobacteria	Gammaproteobacteria	Pseudomonadales	Moraxellaceae	Acinetobacter
GQ984332	20.0	3.0	15.0	0.0	1.0	0.0	0.0	Bacteria	Proteobacteria	Alphaproteobacteria	Rhizobiales
JQ595304	40.0	75.0	8.0	0.0	4.0	1.0	1.0	Bacteria	Proteobacteria	Gammaproteobacteria	Pseudomonadales	Pseudomonadaceae	Pseudomonas
EU769160	0.0	0.0	0.0	0.0	0.0	4.0	0.0	Bacteria	Proteobacteria
EU763323	3.0	0.0	0.0	0.0	0.0	0.0	0.0	Bacteria	Proteobacteria	Gammaproteobacteria	Pasteurellales	Pasteurellaceae	Haemophilus	uncultured_bacterium
HQ757317	0.0	0.0	0.0	0.0	0.0	0.0	2.0	Bacteria	Firmicutes	Clostridia	Clostridiales	Family_XI_Incertae_Sedis	Parvimonas
FJ957848	4.0	1.0	1.0	0.0	1.0	0.0	0.0	Bacteria	Firmicutes	Bacilli	Bacillales	Staphylococcaceae	Staphylococcus	uncultured_bacterium
FJ957842	3.0	2.0	3.0	0.0	0.0	1.0	0.0	Bacteria	Actinobacteria	Propionibacteriales	Propionibacteriaceae	Propionibacterium	uncultured_bacterium
HQ179093	3.0	0.0	0.0	0.0	0.0	0.0	0.0	Bacteria	Proteobacteria	Gammaproteobacteria
FJ957847	0.0	0.0	1.0	0.0	0.0	1.0	0.0	Bacteria	Actinobacteria	Propionibacteriales	Propionibacteriaceae	Propionibacterium	uncultured_bacterium
JF772554	0.0	0.0	2.0	0.0	0.0	0.0	0.0	Bacteria	Proteobacteria	Alphaproteobacteria	Rhizobiales	Hyphomicrobiaceae	Devosia	uncultured_bacterium
AY563465	1.0	1.0	0.0	0.0	0.0	0.0	0.0	Bacteria	Proteobacteria	Gammaproteobacteria	Enterobacteriales	Enterobacteriaceae	Escherichia-Shigella	uncultured_bacterium
JN409459	0.0	5.0	3.0	0.0	0.0	3.0	0.0	Bacteria	Proteobacteria	Gammaproteobacteria	Enterobacteriales	Enterobacteriaceae
AF529134	0.0	1.0	3.0	0.0	0.0	0.0	0.0	Bacteria	Proteobacteria	Gammaproteobacteria	Pseudomonadales	Pseudomonadaceae	Pseudomonas
EU776564	2.0	0.0	0.0	0.0	0.0	0.0	1.0	Bacteria	Proteobacteria	Gammaproteobacteria	Enterobacteriales	Enterobacteriaceae
FJ193286	2.0	0.0	0.0	0.0	0.0	0.0	0.0	Bacteria	Proteobacteria	Alphaproteobacteria	Rhizobiales	Bradyrhizobiaceae	Bradyrhizobium
GQ136604	12.0	522.0	53.0	0.0	0.0	1.0	4.0	Bacteria	Proteobacteria	Alphaproteobacteria	Rhizobiales	Bradyrhizobiaceae	Bosea	uncultured_bacterium
FM956657	14.0	0.0	0.0	0.0	0.0	0.0	0.0	Bacteria	Firmicutes	Bacilli	Bacillales	Bacillaceae	Bacillus
DQ413135	84.0	0.0	0.0	0.0	3.0	28.0	0.0	Bacteria	Proteobacteria	Alphaproteobacteria	Rhodospirillales	Candidatus_Alysiosphaera	uncultured_bacterium
JF327479	13.0	0.0	0.0	0.0	0.0	0.0	0.0	Bacteria	Actinobacteria	Micrococcales	Micrococcaceae	Arthrobacter
AY904784	19.0	0.0	0.0	0.0	0.0	0.0	0.0	Bacteria	Proteobacteria	Alphaproteobacteria	Rhizobiales	Xanthobacteraceae	Azorhizobium
JN868774	0.0	18.0	25.0	0.0	0.0	0.0	0.0	Bacteria	Proteobacteria	Betaproteobacteria	Burkholderiales	Comamonadaceae	uncultured
JN600957	0.0	12.0	0.0	0.0	0.0	0.0	1.0	Bacteria	Proteobacteria	Betaproteobacteria	Burkholderiales	Comamonadaceae	Comamonas
GU293168	3.0	2.0	5.0	0.0	0.0	2.0	0.0	Bacteria	Proteobacteria	Gammaproteobacteria	Pseudomonadales	Pseudomonadaceae	Pseudomonas
EU409861	32.0	68.0	1.0	0.0	2.0	3.0	1.0	Bacteria	Proteobacteria	Gammaproteobacteria	Enterobacteriales	Enterobacteriaceae	Escherichia-Shigella
HM756456	1.0	1.0	0.0	0.0	0.0	0.0	0.0	Bacteria	Proteobacteria	Gammaproteobacteria	Pseudomonadales	Pseudomonadaceae	Pseudomonas
FJ851688	1.0	1.0	0.0	0.0	0.0	0.0	0.0	Bacteria	Firmicutes	Bacilli	Lactobacillales	Streptococcaceae	Lactococcus
EU652053	1.0	0.0	0.0	0.0	0.0	1.0	0.0	Bacteria	Deinococcus-Thermus	Deinococci	Thermales	Thermaceae	Thermus
EU463467	0.0	0.0	13.0	0.0	0.0	0.0	0.0	Bacteria	Proteobacteria	Alphaproteobacteria	Rhizobiales	Hyphomicrobiaceae	Devosia	uncultured_bacterium
AJ574913	2.0	13.0	1.0	0.0	1.0	0.0	0.0	Bacteria	Proteobacteria	Gammaproteobacteria	Pseudomonadales	Pseudomonadaceae	Pseudomonas
AJ574912	1.0	3.0	1.0	0.0	0.0	0.0	0.0	Bacteria	Proteobacteria	Gammaproteobacteria
GU940703	0.0	2.0	2.0	0.0	0.0	0.0	3.0	Bacteria	Actinobacteria	Corynebacteriales	Corynebacteriaceae	Corynebacterium
GU940705	3.0	0.0	0.0	0.0	0.0	0.0	0.0	Bacteria	Proteobacteria	Betaproteobacteria	Burkholderiales	Oxalobacteraceae
FJ557946	102.0	359.0	65.0	2.0	10.0	14.0	52.0	Bacteria	Actinobacteria	Corynebacteriales	Corynebacteriaceae	Corynebacterium
GQ264175	30.0	26.0	14.0	1.0	4.0	0.0	18.0	Bacteria	Proteobacteria	Alphaproteobacteria	Caulobacterales	Caulobacteraceae	Caulobacter
FJ557942	0.0	2.0	0.0	0.0	0.0	0.0	0.0	Bacteria	Fusobacteria	Fusobacteriales	Fusobacteriaceae	Fusobacterium	uncultured_bacterium
EF419349	0.0	9.0	4.0	0.0	0.0	0.0	1.0	Bacteria	Firmicutes	Clostridia	Clostridiales	Family_XI_Incertae_Sedis	Anaerococcus	uncultured_bacterium
DQ798249	6.0	8.0	0.0	0.0	3.0	0.0	0.0	Bacteria	Firmicutes	Clostridia	Clostridiales	Lachnospiraceae	Blautia	uncultured_bacterium
EU509396	34.0	4.0	10.0	0.0	5.0	2.0	1.0	Bacteria	Proteobacteria	Alphaproteobacteria	Rhizobiales	Methylobacteriaceae	Methylobacterium	uncultured_bacterium
HQ883952	1.0	1.0	0.0	0.0	0.0	0.0	1.0	Bacteria
HQ749706	17.0	3.0	47.0	0.0	1.0	0.0	14.0	Bacteria	Actinobacteria	Propionibacteriales	Propionibacteriaceae	Propionibacterium
FM873903	0.0	0.0	6.0	0.0	0.0	0.0	0.0	Bacteria	Firmicutes	Clostridia	Clostridiales	Family_XI_Incertae_Sedis	Anaerococcus
FQ658524	2.0	3.0	2.0	0.0	0.0	0.0	0.0	Bacteria	Proteobacteria	Betaproteobacteria	Methylophilales	Methylophilaceae
HQ860749	15.0	273.0	6.0	0.0	4.0	10.0	19.0	Bacteria	Proteobacteria	Gammaproteobacteria	Pseudomonadales	Moraxellaceae	Acinetobacter	uncultured_bacterium
HQ883965	11.0	8.0	1.0	0.0	1.0	1.0	0.0	Bacteria	Proteobacteria	Gammaproteobacteria	Enterobacteriales	Enterobacteriaceae
HQ883964	19.0	40.0	2.0	0.0	2.0	1.0	2.0	Bacteria	Proteobacteria	Gammaproteobacteria	Enterobacteriales	Enterobacteriaceae	Escherichia-Shigella	uncultured_bacterium
FN563268	0.0	1.0	0.0	0.0	0.0	1.0	0.0	Bacteria	Proteobacteria	Betaproteobacteria	Burkholderiales	Alcaligenaceae
AB255083	12.0	17.0	10.0	0.0	1.0	0.0	2.0	Bacteria	Proteobacteria	Gammaproteobacteria	Legionellales	Legionellaceae	Legionella
HM459664	0.0	12.0	0.0	0.0	0.0	1.0	1.0	Bacteria	Proteobacteria	Gammaproteobacteria	Xanthomonadales	Xanthomonadaceae	Stenotrophomonas
FJ613560	63.0	18.0	37.0	1.0	8.0	1.0	33.0	Bacteria	Firmicutes	Bacilli	Bacillales
AF269000	0.0	0.0	0.0	2.0	0.0	0.0	0.0	Bacteria	Candidate_division_TM7	uncultured_bacterium
HQ616287	31.0	0.0	22.0	0.0	0.0	0.0	10.0	Bacteria	Proteobacteria	Alphaproteobacteria	Rhizobiales	Methylobacteriaceae	Methylobacterium
AY922042	0.0	0.0	7.0	0.0	0.0	0.0	0.0	Bacteria	Proteobacteria	Alphaproteobacteria	Sphingomonadales	Erythrobacteraceae	Altererythrobacter
FN428766	0.0	1.0	1.0	0.0	0.0	0.0	1.0	Bacteria	Firmicutes	Clostridia	Clostridiales	Veillonellaceae	Selenomonas
DQ125930	0.0	42.0	0.0	0.0	0.0	0.0	0.0	Bacteria	Proteobacteria	Alphaproteobacteria	Rhizobiales	Xanthobacteraceae	Pseudolabrys
DQ248303	0.0	0.0	0.0	0.0	0.0	0.0	4.0	Bacteria	Proteobacteria	Alphaproteobacteria
JN178015	31.0	6.0	167.0	3.0	2.0	0.0	0.0	Bacteria	Proteobacteria	Alphaproteobacteria	Rhizobiales	Phyllobacteriaceae	uncultured	uncultured_bacterium
EU777366	5.0	0.0	0.0	0.0	0.0	0.0	0.0	Bacteria	Firmicutes	Clostridia	Clostridiales
GQ388838	64.0	2.0	66.0	2.0	4.0	7.0	17.0	Bacteria	Proteobacteria	Alphaproteobacteria	Rhizobiales	Bradyrhizobiaceae	Bradyrhizobium
EU723869	11.0	1.0	4.0	0.0	1.0	5.0	0.0	Bacteria	Proteobacteria	Gammaproteobacteria	Enterobacteriales	Enterobacteriaceae	Enterobacter	uncultured_bacterium
GU272272	1.0	0.0	1.0	0.0	0.0	0.0	0.0	Bacteria	Proteobacteria	Gammaproteobacteria	Pseudomonadales	Pseudomonadaceae	Pseudomonas
AB258357	0.0	3.0	0.0	0.0	0.0	0.0	0.0	Bacteria	Firmicutes	Bacilli	Lactobacillales	Lactobacillaceae	Pediococcus
FR690823	0.0	0.0	0.0	0.0	0.0	0.0	4.0	Bacteria	Proteobacteria	Alphaproteobacteria	Rhodobacterales	Rhodobacteraceae
JN379060	0.0	54.0	0.0	0.0	2.0	1.0	2.0	Bacteria	Firmicutes	Bacilli	Bacillales	Family_XI_Incertae_Sedis	Gemella	uncultured_bacterium
EF464630	2.0	0.0	20.0	1.0	0.0	0.0	63.0	Bacteria	Proteobacteria	Gammaproteobacteria	Pseudomonadales	Moraxellaceae	Acinetobacter
AF513089	2.0	1.0	1.0	0.0	0.0	0.0	0.0	Bacteria	Proteobacteria	Betaproteobacteria	Burkholderiales	Comamonadaceae	Aquabacterium
FJ719067	17.0	1.0	8.0	1.0	5.0	6.0	2.0	Bacteria	Bacteroidetes	Sphingobacteriia	Sphingobacteriales	Chitinophagaceae	Sediminibacterium	uncultured_organism
EF441931	0.0	2.0	0.0	0.0	0.0	0.0	1.0	Bacteria	Proteobacteria	Gammaproteobacteria	Xanthomonadales	Xanthomonadaceae	Stenotrophomonas
JQ014599	7.0	0.0	7.0	0.0	0.0	0.0	3.0	Bacteria	Proteobacteria	Alphaproteobacteria	Caulobacterales	Caulobacteraceae
GU179616	6.0	9.0	6.0	1.0	1.0	1.0	1.0	Bacteria	Proteobacteria	Gammaproteobacteria	Pseudomonadales	Pseudomonadaceae	Pseudomonas
HQ199218	4.0	143.0	19.0	0.0	7.0	1.0	12.0	Bacteria	Proteobacteria	Gammaproteobacteria	Pseudomonadales	Moraxellaceae	Acinetobacter
EU800216	0.0	0.0	0.0	1.0	0.0	0.0	1.0	Bacteria	Proteobacteria	Betaproteobacteria	Burkholderiales	Oxalobacteraceae	Massilia	uncultured_bacterium
EU705634	0.0	3.0	1.0	0.0	1.0	0.0	2.0	Bacteria	Proteobacteria	Gammaproteobacteria	Pseudomonadales	Moraxellaceae	Acinetobacter
AB237672	2.0	0.0	1.0	0.0	0.0	0.0	1.0	Bacteria	Proteobacteria	Gammaproteobacteria	Xanthomonadales	Xanthomonadaceae	Stenotrophomonas
HO794720	21.0	20.0	14.0	0.0	2.0	4.0	3.0	Bacteria	Cyanobacteria	Chloroplast	uncultured_bacterium
HQ219984	0.0	26.0	1.0	0.0	0.0	0.0	1.0	Bacteria	Proteobacteria	Gammaproteobacteria	Pseudomonadales	Pseudomonadaceae	Pseudomonas
HM161857	0.0	1.0	0.0	0.0	0.0	0.0	1.0	Bacteria	Firmicutes	Bacilli	Bacillales	Bacillaceae	Bacillus	Bacillus_cereus
EU344712	6.0	24.0	9.0	0.0	0.0	1.0	0.0	Bacteria	Firmicutes	Bacilli	Lactobacillales	Streptococcaceae	Streptococcus	uncultured_bacterium
HM245635	0.0	0.0	3.0	0.0	0.0	0.0	0.0	Bacteria	Proteobacteria	Alphaproteobacteria
GU321332	0.0	0.0	1.0	0.0	0.0	1.0	2.0	Bacteria	Proteobacteria	Alphaproteobacteria	Caulobacterales	Caulobacteraceae	uncultured
AY662049	32.0	2.0	24.0	0.0	10.0	5.0	8.0	Bacteria	Proteobacteria	Betaproteobacteria	Burkholderiales	Oxalobacteraceae
JF920313	52.0	328.0	112.0	3.0	6.0	53.0	47.0	Bacteria	Proteobacteria	Gammaproteobacteria	Enterobacteriales	Enterobacteriaceae	Enterobacter
EU799672	84.0	98.0	69.0	0.0	8.0	8.0	24.0	Bacteria	Proteobacteria	Betaproteobacteria	Burkholderiales	Comamonadaceae	Tepidimonas
CP001962	7.0	7.0	12.0	0.0	0.0	5.0	0.0	Bacteria	Deinococcus-Thermus	Deinococci	Thermales	Thermaceae	Thermus
HQ330564	2.0	0.0	0.0	0.0	0.0	0.0	0.0	Bacteria	Acidobacteria	Candidatus_Chloracidobacterium	uncultured_Acidobacteria_bacterium
FJ976318	5.0	0.0	0.0	0.0	0.0	0.0	0.0	Bacteria	Firmicutes	Bacilli	Lactobacillales	Streptococcaceae	Streptococcus
FJ976312	0.0	325.0	0.0	0.0	0.0	0.0	0.0	Bacteria	Candidate_division_TM7	uncultured_bacterium
JF683583	0.0	0.0	2.0	0.0	0.0	0.0	0.0	Bacteria	Firmicutes	Bacilli	Bacillales	Bacillaceae	Geobacillus	uncultured_organism
JN580016	0.0	0.0	2.0	0.0	0.0	0.0	0.0	Bacteria	Acidobacteria	DA023	uncultured_bacterium
JN580011	10.0	3.0	13.0	1.0	0.0	0.0	2.0	Bacteria	Proteobacteria
AY953252	15.0	1.0	4.0	0.0	0.0	0.0	0.0	Bacteria	Firmicutes	Bacilli	Lactobacillales	Streptococcaceae	Streptococcus	uncultured_bacterium
GQ433944	2.0	0.0	0.0	0.0	0.0	0.0	0.0	Bacteria	Proteobacteria	Alphaproteobacteria	Rhizobiales	Phyllobacteriaceae
GU936979	0.0	1.0	0.0	0.0	0.0	5.0	0.0	Bacteria	Proteobacteria	Gammaproteobacteria	Enterobacteriales	Enterobacteriaceae	Pectobacterium	Pectobacterium_carotovorum_subsp._carotovorum
DQ447843	19.0	0.0	6.0	0.0	0.0	0.0	2.0	Bacteria	Actinobacteria	Corynebacteriales	Corynebacteriaceae	Corynebacterium	uncultured_bacterium
EU214610	0.0	3.0	0.0	0.0	0.0	0.0	1.0	Bacteria	Proteobacteria	Gammaproteobacteria	Xanthomonadales	Xanthomonadaceae	Stenotrophomonas
HQ753432	35.0	116.0	24.0	0.0	4.0	8.0	13.0	Bacteria	Actinobacteria	Corynebacteriales	Corynebacteriaceae
GQ984348	208.0	152.0	180.0	3.0	26.0	31.0	72.0	Bacteria	Proteobacteria	Alphaproteobacteria	Rhizobiales	Brucellaceae	Ochrobactrum
EU538688	0.0	0.0	0.0	0.0	2.0	0.0	0.0	Bacteria	Firmicutes	Bacilli	Bacillales	Bacillaceae	Bacillus	uncultured_bacterium
GQ267922	73.0	9.0	14.0	1.0	1.0	2.0	5.0	Bacteria	Firmicutes	Bacilli	Lactobacillales	Streptococcaceae	Lactococcus	uncultured_bacterium
EU715295	1.0	0.0	37.0	0.0	0.0	0.0	0.0	Bacteria	Proteobacteria	Alphaproteobacteria	Caulobacterales	Caulobacteraceae	Brevundimonas
EF515561	0.0	0.0	0.0	0.0	0.0	3.0	0.0	Bacteria	Proteobacteria	Deltaproteobacteria	Desulfovibrionales	Desulfovibrionaceae	Desulfovibrio	uncultured_bacterium
DQ818797	1.0	2.0	0.0	0.0	0.0	0.0	0.0	Bacteria	Proteobacteria	Gammaproteobacteria	Enterobacteriales	Enterobacteriaceae
DQ797926	2.0	0.0	0.0	0.0	0.0	0.0	0.0	Bacteria	Firmicutes	Bacilli	Lactobacillales	Streptococcaceae	Streptococcus	uncultured_bacterium
HQ757432	0.0	1.0	1.0	0.0	0.0	0.0	0.0	Bacteria	Fusobacteria	Fusobacteriales	Fusobacteriaceae	Fusobacterium	uncultured_organism
HM557429	13.0	12.0	8.0	0.0	4.0	4.0	0.0	Bacteria	Cyanobacteria	Chloroplast	uncultured_bacterium
FJ826053	233.0	1492.0	121.0	2.0	11.0	5.0	89.0	Bacteria	Proteobacteria	Betaproteobacteria
HQ883963	13.0	34.0	3.0	0.0	0.0	0.0	0.0	Bacteria	Proteobacteria	Gammaproteobacteria	Enterobacteriales	Enterobacteriaceae	Escherichia-Shigella	uncultured_bacterium
JN590446	2.0	0.0	1.0	0.0	2.0	0.0	3.0	Bacteria	Proteobacteria	Betaproteobacteria	Burkholderiales	Oxalobacteraceae
FN185731	1.0	132.0	85.0	0.0	0.0	0.0	23.0	Bacteria	Firmicutes	Bacilli	Lactobacillales	Lactobacillaceae	Lactobacillus
EU776035	3.0	0.0	0.0	0.0	0.0	0.0	0.0	Bacteria	Proteobacteria	Gammaproteobacteria	Enterobacteriales
EF515416	29.0	0.0	0.0	0.0	0.0	0.0	0.0	Bacteria	Bacteroidetes	Flavobacteria	Flavobacteriales	Flavobacteriaceae	Flavobacterium	uncultured_bacterium
FM874110	5.0	0.0	0.0	0.0	0.0	0.0	0.0	Bacteria	Firmicutes	Clostridia	Clostridiales	Family_XI_Incertae_Sedis	Anaerococcus
JN620473	7.0	0.0	21.0	0.0	1.0	1.0	0.0	Bacteria	Firmicutes	Bacilli	Lactobacillales	Leuconostocaceae	Leuconostoc	uncultured_Leuconostoc_sp.
DQ125653	0.0	6.0	0.0	0.0	0.0	0.0	0.0	Bacteria	Proteobacteria	Gammaproteobacteria
JF681667	1.0	0.0	0.0	0.0	0.0	0.0	1.0	Bacteria	Proteobacteria	Alphaproteobacteria	Rhizobiales	Rhizobiaceae	Rhizobium	uncultured_bacterium
HQ843749	8.0	0.0	0.0	0.0	0.0	0.0	0.0	Bacteria	Proteobacteria	Alphaproteobacteria	Rhizobiales	Bradyrhizobiaceae	Bosea	uncultured_bacterium
FJ429975	0.0	0.0	3.0	0.0	0.0	0.0	0.0	Bacteria	Firmicutes	Bacilli	Lactobacillales	Leuconostocaceae	Weissella	uncultured_bacterium
HQ883961	36.0	102.0	5.0	0.0	0.0	9.0	5.0	Bacteria	Proteobacteria	Gammaproteobacteria	Enterobacteriales	Enterobacteriaceae
FJ515749	36.0	74.0	19.0	0.0	5.0	1.0	3.0	Bacteria	Proteobacteria	Gammaproteobacteria	Pseudomonadales	Pseudomonadaceae	Pseudomonas
DQ675033	0.0	0.0	7.0	0.0	0.0	0.0	0.0	Bacteria	Proteobacteria	Betaproteobacteria	Burkholderiales	Comamonadaceae	Comamonas
AY365453	0.0	5.0	0.0	0.0	0.0	0.0	0.0	Bacteria	Proteobacteria	Gammaproteobacteria	Pasteurellales	Pasteurellaceae	Aggregatibacter	Aggregatibacter_aphrophilus
EU472890	3.0	3.0	0.0	0.0	0.0	0.0	0.0	Bacteria	Proteobacteria	Gammaproteobacteria	B38	uncultured_bacterium
HM558251	0.0	0.0	13.0	0.0	0.0	19.0	0.0	Bacteria	Bacteroidetes	Sphingobacteriia	Sphingobacteriales	Chitinophagaceae	Sediminibacterium	uncultured_bacterium
EU463921	0.0	0.0	29.0	0.0	0.0	0.0	3.0	Bacteria	Cyanobacteria	Chloroplast
FJ193955	151.0	165.0	51.0	0.0	22.0	0.0	14.0	Bacteria	Proteobacteria	Alphaproteobacteria	Rhizobiales	Methylobacteriaceae	Methylobacterium
DJ348825	0.0	0.0	5.0	0.0	0.0	0.0	0.0	Bacteria	Firmicutes	Clostridia	Clostridiales	Family_XI_Incertae_Sedis	Anaerococcus	Anaerococcus_prevotii
GU940713	638.0	110.0	698.0	7.0	12.0	242.0	112.0	Bacteria	Actinobacteria	Propionibacteriales	Propionibacteriaceae	Propionibacterium	uncultured_bacterium
HQ631949	8.0	4.0	7.0	0.0	0.0	2.0	2.0	Bacteria	Proteobacteria	Gammaproteobacteria	Pseudomonadales	Moraxellaceae	Acinetobacter	uncultured_bacterium
GU940717	0.0	4.0	0.0	0.0	0.0	0.0	0.0	Bacteria	Proteobacteria
FJ666157	0.0	97.0	0.0	0.0	0.0	0.0	1.0	Bacteria	Proteobacteria	Alphaproteobacteria	Rhodobacterales	Rhodobacteraceae
EF419351	0.0	0.0	8.0	0.0	0.0	0.0	0.0	Bacteria	Firmicutes	Clostridia	Clostridiales	Family_XI_Incertae_Sedis	Anaerococcus
HE663219	0.0	1.0	1.0	0.0	0.0	0.0	0.0	Bacteria	Firmicutes	Bacilli	Lactobacillales	Lactobacillaceae	Lactobacillus	Lactobacillus_brevis
GQ158870	0.0	19.0	0.0	0.0	0.0	0.0	0.0	Bacteria	Proteobacteria	Alphaproteobacteria	Rhodobacterales	Rhodobacteraceae
FR869828	0.0	0.0	96.0	0.0	0.0	0.0	0.0	Bacteria	Proteobacteria	Alphaproteobacteria	Rhizobiales	Methylobacteriaceae	Methylobacterium	uncultured_bacterium
EU803369	0.0	1.0	1.0	0.0	0.0	0.0	0.0	Bacteria	Proteobacteria	Betaproteobacteria	Burkholderiales	Oxalobacteraceae	Massilia
EU718058	0.0	8.0	0.0	0.0	0.0	0.0	0.0	Bacteria	Bacteroidetes	Flavobacteria	Flavobacteriales	Flavobacteriaceae	Chryseobacterium
FR869824	8.0	0.0	4.0	0.0	0.0	0.0	2.0	Bacteria	Proteobacteria	Alphaproteobacteria	Rhizobiales	Methylobacteriaceae	Methylobacterium	uncultured_bacterium
HQ682058	0.0	0.0	6.0	0.0	0.0	0.0	0.0	Bacteria	Proteobacteria	Gammaproteobacteria	Xanthomonadales	Xanthomonadaceae
FN421742	0.0	0.0	2.0	0.0	0.0	0.0	0.0	Bacteria	Proteobacteria	Alphaproteobacteria	Sphingomonadales	Sphingomonadaceae	Sphingomonas	uncultured_Sphingomonas_sp.
FJ557483	0.0	2.0	0.0	0.0	0.0	0.0	0.0	Bacteria	Proteobacteria	Gammaproteobacteria	Pseudomonadales	Pseudomonadaceae	Pseudomonas	uncultured_bacterium
HQ883953	0.0	0.0	0.0	0.0	2.0	2.0	0.0	Bacteria	Proteobacteria	Gammaproteobacteria	Enterobacteriales	Enterobacteriaceae	Enterobacter
HQ883950	13.0	60.0	5.0	0.0	0.0	1.0	1.0	Bacteria	Proteobacteria	Gammaproteobacteria
HQ883956	182.0	388.0	21.0	0.0	5.0	13.0	6.0	Bacteria	Proteobacteria	Gammaproteobacteria	Enterobacteriales	Enterobacteriaceae	Escherichia-Shigella	uncultured_bacterium
HQ883955	8.0	11.0	1.0	0.0	0.0	0.0	0.0	Bacteria	Proteobacteria	Gammaproteobacteria	Enterobacteriales	Enterobacteriaceae	Escherichia-Shigella	uncultured_bacterium
HQ883959	303.0	845.0	36.0	0.0	5.0	37.0	34.0	Bacteria	Proteobacteria	Gammaproteobacteria	Enterobacteriales	Enterobacteriaceae
AJ717393	12.0	0.0	0.0	0.0	0.0	0.0	3.0	Bacteria	Bacteroidetes	Cytophagia	Cytophagales	Cyclobacteriaceae	Algoriphagus
HE589822	189.0	296.0	65.0	0.0	0.0	0.0	87.0	Bacteria	Proteobacteria	Alphaproteobacteria	Rhizobiales	Rhizobiaceae	Rhizobium	uncultured_bacterium
EF632772	0.0	180.0	24.0	0.0	1.0	4.0	3.0	Bacteria	Bacteroidetes	Flavobacteria	Flavobacteriales	Flavobacteriaceae	Flavobacterium
GQ493542	3.0	1.0	1.0	0.0	1.0	3.0	1.0	Bacteria	Proteobacteria	Gammaproteobacteria	Enterobacteriales	Enterobacteriaceae
HE589827	253.0	91.0	120.0	0.0	29.0	2.0	25.0	Bacteria	Proteobacteria	Alphaproteobacteria	Rhizobiales	Methylobacteriaceae	Methylobacterium	uncultured_bacterium
FJ230892	0.0	11.0	1.0	0.0	0.0	0.0	0.0	Bacteria	Bacteroidetes	Sphingobacteriia	Sphingobacteriales	Sphingobacteriaceae	Pedobacter	uncultured_bacterium
AM936788	0.0	24.0	0.0	0.0	0.0	0.0	0.0	Bacteria	Actinobacteria	Pseudonocardiales	Pseudonocardiaceae	Saccharopolyspora
AM183077	135.0	53.0	125.0	1.0	14.0	49.0	34.0	Bacteria	Proteobacteria	Gammaproteobacteria	Pseudomonadales
AY331416	0.0	0.0	34.0	0.0	0.0	0.0	0.0	Bacteria	Candidate_division_TM7	uncultured_bacterium
JN867118	14.0	0.0	33.0	0.0	2.0	0.0	2.0	Bacteria	Deinococcus-Thermus	Deinococci	Deinococcales	Deinococcaceae	Deinococcus
EU308577	0.0	0.0	13.0	0.0	1.0	0.0	1.0	Bacteria	Deinococcus-Thermus	Deinococci	Deinococcales	Deinococcaceae	Deinococcus
FN421847	0.0	0.0	0.0	0.0	0.0	3.0	1.0	Bacteria	Proteobacteria	Alphaproteobacteria	Sphingomonadales	Sphingomonadaceae
HM459713	0.0	0.0	0.0	0.0	3.0	0.0	0.0	Bacteria	Bacteroidetes	Flavobacteria	Flavobacteriales	Flavobacteriaceae
CU915125	0.0	1.0	1.0	0.0	0.0	0.0	1.0	Bacteria	Proteobacteria	Gammaproteobacteria
FJ375372	108.0	44.0	20.0	1.0	11.0	0.0	7.0	Bacteria	Proteobacteria	Betaproteobacteria	Burkholderiales	Comamonadaceae	Aquabacterium
CU466730	3.0	2.0	0.0	0.0	0.0	0.0	4.0	Bacteria	Bacteroidetes	Flavobacteria	Flavobacteriales	Flavobacteriaceae	Chryseobacterium	uncultured_bacterium
GQ263841	8.0	0.0	0.0	0.0	0.0	0.0	0.0	Bacteria	Proteobacteria	Alphaproteobacteria	Rhizobiales	Phyllobacteriaceae
HM450029	84.0	76.0	6.0	4.0	0.0	1.0	7.0	Bacteria	Proteobacteria	Alphaproteobacteria	Sphingomonadales	Sphingomonadaceae	Sphingomonas	uncultured_bacterium
AB117965	0.0	0.0	0.0	0.0	0.0	2.0	0.0	Bacteria	Proteobacteria	Alphaproteobacteria	Rhodospirillales	Acetobacteraceae	Acetobacter
AF407708	0.0	0.0	11.0	1.0	12.0	3.0	0.0	Bacteria	Elusimicrobia	Lineage_IV	uncultured_bacterium
HH792132	3.0	2.0	0.0	0.0	1.0	0.0	0.0	Bacteria	Proteobacteria	Alphaproteobacteria	Rhizobiales
GQ493113	2.0	2.0	0.0	0.0	1.0	0.0	0.0	Bacteria	Proteobacteria	Gammaproteobacteria	Enterobacteriales	Enterobacteriaceae
GQ415379	0.0	14.0	69.0	0.0	0.0	2.0	5.0	Bacteria	Proteobacteria	Gammaproteobacteria	Pseudomonadales	Moraxellaceae	Acinetobacter	uncultured_bacterium
HQ689683	0.0	0.0	0.0	0.0	0.0	1.0	1.0	Bacteria	Proteobacteria	Gammaproteobacteria	Pseudomonadales	Pseudomonadaceae	Pseudomonas	uncultured_bacterium
FJ503826	13.0	6.0	5.0	0.0	6.0	0.0	0.0	Bacteria	Firmicutes	Bacilli	Lactobacillales	Streptococcaceae	Streptococcus	uncultured_bacterium
FN667091	13.0	229.0	43.0	0.0	0.0	1.0	4.0	Bacteria	Firmicutes	Bacilli	Lactobacillales	Lactobacillaceae	Lactobacillus	Lactobacillus_brevis
GU991530	2.0	1.0	4.0	0.0	1.0	0.0	0.0	Bacteria	Proteobacteria	Gammaproteobacteria	Pseudomonadales	Moraxellaceae	Acinetobacter	uncultured_bacterium
FJ905653	94.0	4.0	58.0	0.0	0.0	6.0	0.0	Bacteria	Bacteroidetes	Sphingobacteriia	Sphingobacteriales	Chitinophagaceae
EF018694	0.0	0.0	2.0	0.0	0.0	0.0	0.0	Bacteria	Acidobacteria	Acidobacteriales	Acidobacteriaceae	Terriglobus
DQ658776	0.0	0.0	3.0	0.0	0.0	0.0	0.0	Bacteria	Proteobacteria	Betaproteobacteria	Burkholderiales
JN866570	251.0	520.0	161.0	4.0	67.0	109.0	154.0	Bacteria	Proteobacteria	Gammaproteobacteria	Pseudomonadales	Moraxellaceae	Enhydrobacter
AF532869	0.0	11.0	0.0	0.0	0.0	0.0	0.0	Bacteria	Proteobacteria	Betaproteobacteria	Burkholderiales	Comamonadaceae	Comamonas
U20274	0.0	4.0	0.0	0.0	0.0	0.0	1.0	Bacteria	Proteobacteria	Gammaproteobacteria	Enterobacteriales	Enterobacteriaceae	Enterobacter
FJ802354	0.0	10.0	0.0	0.0	0.0	0.0	1.0	Bacteria	Proteobacteria	Betaproteobacteria
FN667275	0.0	0.0	5.0	0.0	0.0	0.0	1.0	Bacteria	Firmicutes	Bacilli	Lactobacillales	Lactobacillaceae	Lactobacillus	uncultured_bacterium
HM355667	11.0	3.0	18.0	0.0	1.0	0.0	3.0	Bacteria	Firmicutes	Bacilli	Bacillales	Staphylococcaceae	Staphylococcus
EU704887	0.0	1.0	1.0	0.0	0.0	0.0	0.0	Bacteria	Proteobacteria	Betaproteobacteria	Burkholderiales	Comamonadaceae	Delftia	Delftia_tsuruhatensis
HQ682006	287.0	2.0	166.0	1.0	8.0	16.0	53.0	Bacteria	Proteobacteria	Alphaproteobacteria	Caulobacterales	Caulobacteraceae	uncultured
EU772613	0.0	2.0	0.0	0.0	0.0	0.0	0.0	Bacteria	Proteobacteria	Gammaproteobacteria	Enterobacteriales	Enterobacteriaceae
GQ461619	0.0	9.0	0.0	0.0	0.0	0.0	0.0	Bacteria	Bacteroidetes	Bacteroidia	Bacteroidales	Porphyromonadaceae
AF082795	11.0	0.0	3.0	0.0	0.0	0.0	0.0	Bacteria	Proteobacteria	Alphaproteobacteria	Caulobacterales	Hyphomonadaceae	Hyphomonas	uncultured_bacterium
HM778151	5.0	0.0	0.0	0.0	0.0	0.0	0.0	Bacteria	Firmicutes	Bacilli	Lactobacillales	Streptococcaceae	Streptococcus	uncultured_bacterium
DQ088785	0.0	0.0	2.0	0.0	0.0	0.0	0.0	Bacteria	Proteobacteria	Alphaproteobacteria	Rhizobiales	Methylobacteriaceae	Methylobacterium
JN580008	14.0	0.0	0.0	0.0	0.0	1.0	0.0	Bacteria	Proteobacteria	Alphaproteobacteria	Sphingomonadales	Sphingomonadaceae	Sphingomonas
AY510219	0.0	0.0	11.0	0.0	0.0	0.0	0.0	Bacteria	Proteobacteria	Epsilonproteobacteria	Campylobacterales	Helicobacteraceae	uncultured	uncultured_bacterium
FJ191718	0.0	2.0	0.0	0.0	0.0	0.0	0.0	Bacteria	Proteobacteria	Alphaproteobacteria	Sphingomonadales	Sphingomonadaceae
AY162055	91.0	6.0	37.0	0.0	0.0	0.0	7.0	Bacteria	Proteobacteria	Alphaproteobacteria	Sphingomonadales	Sphingomonadaceae	Sphingomonas
HQ323455	172.0	117.0	169.0	5.0	11.0	491.0	50.0	Bacteria	Actinobacteria	Micrococcales	Micrococcaceae	Micrococcus
AY571814	0.0	0.0	10.0	0.0	0.0	0.0	0.0	Bacteria	Actinobacteria	Micrococcales
JN809764	0.0	0.0	0.0	0.0	0.0	0.0	2.0	Bacteria	Bacteroidetes	Bacteroidia	Bacteroidales	Prevotellaceae	Prevotella	uncultured_bacterium
GQ984354	1.0	1.0	0.0	0.0	0.0	3.0	1.0	Bacteria	Proteobacteria	Gammaproteobacteria	Pseudomonadales	Pseudomonadaceae	Pseudomonas	uncultured_gamma_proteobacterium
FJ557977	0.0	0.0	0.0	0.0	0.0	14.0	0.0	Bacteria	Firmicutes	Clostridia	Clostridiales	Family_XI_Incertae_Sedis	Peptoniphilus
HM445993	0.0	115.0	0.0	0.0	0.0	1.0	0.0	Bacteria	Bacteroidetes	Bacteroidia	Bacteroidales	Porphyromonadaceae
EU560862	0.0	3.0	0.0	0.0	0.0	0.0	0.0	Bacteria	Proteobacteria	Gammaproteobacteria
HQ791842	0.0	0.0	6.0	0.0	0.0	0.0	1.0	Bacteria	Firmicutes	Bacilli	Bacillales	Bacillaceae	Geobacillus	uncultured_organism
EF515225	0.0	0.0	7.0	0.0	0.0	0.0	0.0	Bacteria	Proteobacteria	Alphaproteobacteria	Rhodospirillales	Rhodospirillaceae	uncultured	uncultured_bacterium
AY956789	3.0	141.0	62.0	0.0	0.0	1.0	6.0	Bacteria	Firmicutes	Bacilli	Lactobacillales	Lactobacillaceae	Pediococcus
FJ364161	0.0	0.0	0.0	0.0	0.0	0.0	4.0	Bacteria	Firmicutes	Clostridia	Clostridiales	Lachnospiraceae	Incertae_Sedis	uncultured_bacterium
JN579998	0.0	0.0	0.0	0.0	0.0	7.0	0.0	Bacteria	Proteobacteria	Alphaproteobacteria	Sphingomonadales	Sphingomonadaceae
HQ765170	0.0	0.0	2.0	0.0	0.0	0.0	1.0	Bacteria	Firmicutes	Bacilli	Bacillales	Bacillaceae	Geobacillus	uncultured_organism
EU159562	0.0	0.0	0.0	0.0	1.0	2.0	0.0	Bacteria	Proteobacteria	Gammaproteobacteria	Enterobacteriales	Enterobacteriaceae
GU569132	2.0	225.0	10.0	0.0	0.0	13.0	1.0	Bacteria	Proteobacteria	Gammaproteobacteria
GU569130	3.0	7.0	0.0	0.0	0.0	0.0	0.0	Bacteria	Proteobacteria	Gammaproteobacteria
EU184873	1.0	5.0	1.0	0.0	0.0	0.0	0.0	Bacteria	Proteobacteria	Alphaproteobacteria	Rhizobiales	Bradyrhizobiaceae	Bosea	uncultured_bacterium
AY770577	1.0	2.0	3.0	1.0	0.0	0.0	0.0	Bacteria	Firmicutes	Bacilli	Bacillales	Bacillaceae	Anoxybacillus	uncultured_organism
JQ269244	27.0	36.0	0.0	2.0	0.0	8.0	5.0	Bacteria	Proteobacteria	Gammaproteobacteria	Xanthomonadales	Xanthomonadaceae	Stenotrophomonas
EU409849	61.0	61.0	45.0	2.0	2.0	12.0	13.0	Bacteria	Proteobacteria	Betaproteobacteria	Burkholderiales	Oxalobacteraceae
EU536349	4.0	154.0	1.0	0.0	0.0	1.0	5.0	Bacteria	Firmicutes	Bacilli	Bacillales	Staphylococcaceae	Staphylococcus	uncultured_bacterium
FJ515756	0.0	0.0	0.0	0.0	0.0	0.0	9.0	Bacteria	Proteobacteria	Gammaproteobacteria	Pseudomonadales	Moraxellaceae	Psychrobacter	uncultured_bacterium
GU293185	1746.0	795.0	336.0	13.0	57.0	10.0	132.0	Bacteria	Proteobacteria	Gammaproteobacteria
FJ773366	4.0	0.0	0.0	0.0	0.0	0.0	0.0	Bacteria	Firmicutes	Bacilli	Lactobacillales	Streptococcaceae	Streptococcus
JN787131	2.0	0.0	0.0	0.0	0.0	0.0	0.0	Bacteria	Firmicutes	Bacilli	Lactobacillales	Streptococcaceae	Streptococcus
FJ558078	10.0	53.0	10.0	0.0	1.0	1.0	18.0	Bacteria	Firmicutes	Bacilli	Lactobacillales	Streptococcaceae	Streptococcus
HQ739163	14.0	0.0	2.0	0.0	0.0	0.0	1.0	Bacteria	Firmicutes	Clostridia	Clostridiales	Veillonellaceae	Veillonella	uncultured_bacterium
HM600864	0.0	0.0	2.0	0.0	0.0	0.0	0.0	Bacteria	Actinobacteria	Micrococcales	Micrococcaceae	Arthrobacter
HQ183499	4.0	1.0	0.0	0.0	0.0	0.0	0.0	Bacteria	Cyanobacteria	Chloroplast	uncultured_bacterium
JQ072936	19.0	0.0	0.0	0.0	0.0	10.0	2.0	Bacteria	Proteobacteria	Betaproteobacteria	Neisseriales	Neisseriaceae	Neisseria	uncultured_bacterium
GQ158848	2.0	0.0	0.0	0.0	1.0	0.0	1.0	Bacteria	Actinobacteria	Micrococcales	Micrococcaceae	Rothia	uncultured_bacterium
FJ193664	0.0	2.0	0.0	0.0	0.0	0.0	1.0	Bacteria	Proteobacteria	Gammaproteobacteria
FJ558470	3.0	0.0	0.0	0.0	4.0	3.0	4.0	Bacteria	Actinobacteria	Micrococcales	Micrococcaceae	Rothia	uncultured_bacterium
AF526936	12.0	0.0	4.0	0.0	4.0	0.0	0.0	Bacteria	Proteobacteria	Alphaproteobacteria	Rhizobiales	Methylobacteriaceae	Methylobacterium	uncultured_bacterium
EU156757	0.0	3.0	0.0	0.0	0.0	0.0	0.0	Bacteria	Firmicutes	Bacilli	Lactobacillales	Streptococcaceae	Streptococcus	uncultured_bacterium
DQ417653	0.0	0.0	0.0	0.0	1.0	1.0	0.0	Bacteria	Cyanobacteria	Chloroplast	uncultured_bacterium
HQ754340	2.0	0.0	0.0	0.0	0.0	0.0	0.0	Bacteria	Firmicutes	Clostridia	Clostridiales	Veillonellaceae
GQ493993	1.0	4.0	1.0	0.0	0.0	0.0	0.0	Bacteria	Proteobacteria	Gammaproteobacteria	Enterobacteriales	Enterobacteriaceae	Enterobacter
EU771583	0.0	0.0	56.0	0.0	0.0	0.0	0.0	Bacteria	Proteobacteria	Betaproteobacteria	Burkholderiales	Comamonadaceae
EU678893	0.0	1.0	10.0	0.0	0.0	0.0	0.0	Bacteria	Firmicutes	Bacilli	Lactobacillales	Lactobacillaceae	Lactobacillus
JN609535	28.0	24.0	9.0	0.0	1.0	5.0	6.0	Bacteria	Proteobacteria	Gammaproteobacteria	Pseudomonadales	Moraxellaceae	Acinetobacter	uncultured_bacterium
GQ503787	32.0	93.0	7.0	0.0	7.0	4.0	1.0	Bacteria	Proteobacteria	Gammaproteobacteria	Enterobacteriales	Enterobacteriaceae
HQ883944	4.0	2.0	0.0	0.0	0.0	0.0	0.0	Bacteria	Proteobacteria	Gammaproteobacteria	Enterobacteriales	Enterobacteriaceae	Escherichia-Shigella	uncultured_bacterium
HQ883947	13.0	13.0	4.0	0.0	4.0	2.0	0.0	Bacteria	Proteobacteria	Gammaproteobacteria	Enterobacteriales	Enterobacteriaceae	Escherichia-Shigella	uncultured_bacterium
EU775699	1.0	1.0	0.0	0.0	0.0	0.0	0.0	Bacteria	Proteobacteria	Gammaproteobacteria
DQ339584	0.0	0.0	18.0	0.0	0.0	0.0	0.0	Bacteria	Proteobacteria	Alphaproteobacteria	Rhodobacterales	Rhodobacteraceae	Paracoccus
DQ297940	0.0	1.0	9.0	0.0	1.0	2.0	1.0	Bacteria	Proteobacteria	Gammaproteobacteria	Pseudomonadales	Pseudomonadaceae	Pseudomonas
DQ297941	6.0	0.0	0.0	0.0	0.0	0.0	0.0	Bacteria	Proteobacteria	Betaproteobacteria	Burkholderiales	Comamonadaceae
HQ883949	1.0	1.0	0.0	0.0	0.0	0.0	0.0	Bacteria	Proteobacteria	Gammaproteobacteria	Enterobacteriales	Enterobacteriaceae
HE583116	0.0	1.0	0.0	0.0	0.0	0.0	1.0	Bacteria	Proteobacteria	Alphaproteobacteria	Rhizobiales	Rhizobiaceae	Rhizobium	uncultured_bacterium
EU463931	0.0	0.0	2.0	0.0	0.0	0.0	0.0	Bacteria	Firmicutes	Bacilli	Lactobacillales	Leuconostocaceae	Leuconostoc	uncultured_bacterium
HE589815	64.0	0.0	21.0	0.0	4.0	0.0	0.0	Bacteria	Proteobacteria	Alphaproteobacteria	Rhizobiales	Methylobacteriaceae	Methylobacterium	uncultured_bacterium
JF979324	9.0	25.0	13.0	0.0	1.0	2.0	5.0	Bacteria	Proteobacteria	Gammaproteobacteria	Xanthomonadales	Xanthomonadaceae	Stenotrophomonas	uncultured_bacterium
HQ597934	32.0	0.0	0.0	0.0	0.0	0.0	0.0	Bacteria	Acidobacteria	Candidatus_Chloracidobacterium	uncultured_bacterium
JN018724	1.0	1.0	2.0	0.0	0.0	0.0	4.0	Bacteria	Proteobacteria	Gammaproteobacteria	Vibrionales	Vibrionaceae	Photobacterium
DQ196472	0.0	0.0	4.0	0.0	0.0	0.0	0.0	Bacteria	Proteobacteria	Alphaproteobacteria	Rhizobiales	Methylobacteriaceae	Methylobacterium	uncultured_bacterium
EU934085	0.0	0.0	7.0	0.0	0.0	0.0	0.0	Bacteria	Proteobacteria	Alphaproteobacteria	Rhodospirillales	Acetobacteraceae	Roseomonas
FJ984533	0.0	1.0	0.0	0.0	0.0	3.0	0.0	Bacteria	Actinobacteria	Micrococcales	Micrococcaceae	Micrococcus	Micrococcus_luteus
JF932297	14.0	1021.0	6.0	0.0	0.0	1.0	4.0	Bacteria	Firmicutes	Bacilli	Bacillales	Staphylococcaceae	Staphylococcus
HM475278	1.0	0.0	0.0	0.0	0.0	0.0	1.0	Bacteria	Proteobacteria	Gammaproteobacteria	Enterobacteriales	Enterobacteriaceae	Enterobacter
AJ010486	1.0	1.0	0.0	0.0	0.0	0.0	0.0	Bacteria	Proteobacteria	Gammaproteobacteria	Enterobacteriales	Enterobacteriaceae	Escherichia-Shigella	uncultured_bacterium
EU718060	4.0	20.0	21.0	1.0	0.0	0.0	1.0	Bacteria	Deinococcus-Thermus	Deinococci	Deinococcales	Deinococcaceae	Deinococcus	uncultured_Deinococcus_sp.
ACRF01000033	0.0	0.0	0.0	0.0	3.0	0.0	0.0	Bacteria	Firmicutes	Bacilli	Lactobacillales
GU272259	3.0	4.0	2.0	0.0	1.0	0.0	2.0	Bacteria	Proteobacteria	Betaproteobacteria	Burkholderiales
JN687472	0.0	16.0	0.0	0.0	0.0	0.0	0.0	Bacteria	Firmicutes	Bacilli	Bacillales	Staphylococcaceae	Staphylococcus	Staphylococcus_aureus
JN868839	24.0	0.0	26.0	0.0	5.0	1.0	8.0	Bacteria	Proteobacteria	Alphaproteobacteria	Caulobacterales	Caulobacteraceae	Brevundimonas
JN868838	0.0	0.0	0.0	0.0	1.0	0.0	4.0	Bacteria	Proteobacteria	Betaproteobacteria	Burkholderiales	Comamonadaceae	Hydrogenophaga	uncultured_bacterium
JF808978	1810.0	1117.0	1573.0	12.0	70.0	14.0	270.0	Bacteria	Proteobacteria	Betaproteobacteria	Burkholderiales
AY770961	2.0	0.0	0.0	0.0	0.0	0.0	1.0	Bacteria	Proteobacteria	Alphaproteobacteria	Sphingomonadales	Sphingomonadaceae	Sphingobium
DQ088797	64.0	4.0	65.0	0.0	0.0	1.0	29.0	Bacteria	Proteobacteria	Alphaproteobacteria	Rhizobiales	Methylobacteriaceae	Methylobacterium
AEUM01004012	0.0	0.0	22.0	0.0	0.0	0.0	0.0	Bacteria	Proteobacteria	Alphaproteobacteria	Caulobacterales	Caulobacteraceae	Brevundimonas
FN667086	0.0	0.0	2.0	0.0	0.0	0.0	0.0	Bacteria	Firmicutes	Bacilli	Lactobacillales	Lactobacillaceae	Lactobacillus	Lactobacillus_brevis
FJ557456	0.0	2.0	1.0	0.0	0.0	0.0	0.0	Bacteria	Proteobacteria	Gammaproteobacteria	Pseudomonadales	Moraxellaceae	Acinetobacter	uncultured_bacterium
Z93955	1.0	4.0	0.0	0.0	0.0	0.0	0.0	Bacteria	Proteobacteria	Betaproteobacteria	Burkholderiales	Comamonadaceae
EU467927	1.0	4.0	0.0	0.0	0.0	0.0	0.0	Bacteria	Proteobacteria	Gammaproteobacteria	Pseudomonadales	Moraxellaceae	Acinetobacter	uncultured_bacterium
EU800907	0.0	16.0	2.0	0.0	0.0	0.0	0.0	Bacteria	Proteobacteria	Betaproteobacteria	Methylophilales	Methylophilaceae	Methylotenera
EU719285	1.0	0.0	0.0	0.0	0.0	1.0	0.0	Bacteria	Proteobacteria	Alphaproteobacteria	Caulobacterales	Caulobacteraceae	uncultured
GQ388961	11.0	37.0	3.0	1.0	1.0	0.0	4.0	Bacteria	Proteobacteria	Alphaproteobacteria	Sphingomonadales	Sphingomonadaceae	Sphingopyxis
JN177856	1.0	2.0	2.0	0.0	0.0	0.0	0.0	Bacteria	Proteobacteria	Betaproteobacteria	Burkholderiales	Comamonadaceae	Aquabacterium	uncultured_bacterium
JN177857	20.0	42.0	14.0	0.0	1.0	0.0	9.0	Bacteria	Proteobacteria	Betaproteobacteria	Burkholderiales	Comamonadaceae	Aquabacterium
X58864	6.0	2.0	7.0	0.0	1.0	0.0	0.0	Bacteria	Cyanobacteria	Chloroplast	uncultured_bacterium
FJ191653	2.0	2.0	3.0	0.0	0.0	0.0	0.0	Bacteria	Proteobacteria	Betaproteobacteria	Burkholderiales	Comamonadaceae	Variovorax
AB548043	0.0	1.0	0.0	0.0	0.0	1.0	18.0	Bacteria	Proteobacteria	Betaproteobacteria	Burkholderiales	Comamonadaceae	Hydrogenophaga	uncultured_bacterium
JN379421	0.0	0.0	0.0	0.0	0.0	0.0	5.0	Bacteria	Proteobacteria	Gammaproteobacteria	Pseudomonadales	Pseudomonadaceae	Pseudomonas	uncultured_bacterium
AJ867653	0.0	0.0	1.0	0.0	1.0	0.0	1.0	Bacteria	Cyanobacteria	Chloroplast	uncultured_phototrophic_eukaryote
HO794096	190.0	114.0	93.0	1.0	9.0	25.0	2.0	Bacteria	Cyanobacteria	Chloroplast	uncultured_bacterium
JF706637	1.0	0.0	0.0	0.0	5.0	0.0	0.0	Bacteria	Actinobacteria	Micrococcales	Micrococcaceae	Arthrobacter
DQ223673	0.0	0.0	2.0	0.0	1.0	0.0	0.0	Bacteria	Proteobacteria	Gammaproteobacteria	Pseudomonadales
HQ686273	0.0	2.0	1.0	0.0	0.0	0.0	0.0	Bacteria	Proteobacteria	Gammaproteobacteria
FJ957570	0.0	0.0	1.0	0.0	0.0	0.0	1.0	Bacteria
FJ811876	4.0	0.0	1.0	0.0	1.0	0.0	0.0	Bacteria	Proteobacteria	Gammaproteobacteria	Pseudomonadales	Moraxellaceae	Acinetobacter	uncultured_bacterium
FJ375511	0.0	0.0	2.0	0.0	0.0	0.0	0.0	Bacteria	Proteobacteria	Betaproteobacteria	Burkholderiales	Comamonadaceae	Brachymonas
HQ118511	0.0	0.0	6.0	0.0	0.0	0.0	0.0	Bacteria	Proteobacteria	Alphaproteobacteria	Caulobacterales	Caulobacteraceae	uncultured	uncultured_bacterium
AM116740	2.0	0.0	2.0	0.0	0.0	0.0	0.0	Bacteria	Proteobacteria	Alphaproteobacteria	Caulobacterales	Caulobacteraceae
FR682759	72.0	0.0	0.0	0.0	0.0	0.0	0.0	Bacteria	Deinococcus-Thermus	Deinococci	Deinococcales	Deinococcaceae	Deinococcus	Deinococcus_sp._R-36590
EU196769	1.0	0.0	0.0	0.0	0.0	1.0	0.0	Bacteria	Proteobacteria	Gammaproteobacteria	Pseudomonadales	Pseudomonadaceae	Pseudomonas	uncultured_gamma_proteobacterium
DQ232433	0.0	0.0	0.0	0.0	8.0	9.0	0.0	Bacteria	Proteobacteria	Alphaproteobacteria	Rhizobiales	A0839	uncultured_bacterium
EU704984	25.0	189.0	10.0	0.0	0.0	0.0	7.0	Bacteria	Deinococcus-Thermus	Deinococci	Deinococcales	Deinococcaceae	Deinococcus
JF513189	12.0	17.0	3.0	0.0	1.0	1.0	1.0	Bacteria	Proteobacteria	Gammaproteobacteria	Enterobacteriales	Enterobacteriaceae	Enterobacter
GU183570	39.0	7.0	9.0	0.0	0.0	0.0	0.0	Bacteria	Actinobacteria	Micrococcales	Microbacteriaceae	Microbacterium
JQ323109	46.0	377.0	5.0	0.0	4.0	0.0	9.0	Bacteria	Proteobacteria
GU235185	10.0	0.0	2.0	0.0	0.0	0.0	0.0	Bacteria	Proteobacteria	Alphaproteobacteria	Sphingomonadales	Sphingomonadaceae	Sphingomonas	uncultured_bacterium
AF227843	0.0	0.0	6.0	0.0	0.0	0.0	0.0	Bacteria	Actinobacteria	Micrococcales	Micrococcaceae	Arthrobacter	uncultured_bacterium
FM955622	0.0	0.0	0.0	0.0	0.0	4.0	0.0	Bacteria	Proteobacteria	Betaproteobacteria	Burkholderiales	Comamonadaceae	Hydrogenophaga	uncultured_bacterium
AF280832	14.0	104.0	58.0	0.0	3.0	13.0	4.0	Bacteria	Proteobacteria
GQ258634	1.0	1.0	0.0	0.0	0.0	0.0	0.0	Bacteria	Proteobacteria	Gammaproteobacteria	Pseudomonadales	Moraxellaceae	Acinetobacter	uncultured_bacterium
JN579965	20454.0	12460.0	5557.0	119.0	1005.0	20.0	2007.0	Bacteria	Proteobacteria	Gammaproteobacteria	Pseudomonadales	Pseudomonadaceae	Pseudomonas	uncultured_bacterium
HQ757459	68.0	194.0	76.0	0.0	26.0	31.0	21.0	Bacteria	Proteobacteria	Gammaproteobacteria	Enterobacteriales	Enterobacteriaceae	Enterobacter	uncultured_bacterium
EF111061	0.0	2.0	0.0	0.0	0.0	0.0	1.0	Bacteria	Proteobacteria	Gammaproteobacteria
JQ316675	0.0	2.0	0.0	0.0	0.0	0.0	1.0	Bacteria	Proteobacteria	Betaproteobacteria	Burkholderiales	Oxalobacteraceae	Massilia
HM640292	7.0	159.0	32.0	0.0	6.0	14.0	17.0	Bacteria	Proteobacteria	Gammaproteobacteria	Pseudomonadales	Pseudomonadaceae	Pseudomonas	uncultured_bacterium
FJ792537	0.0	0.0	0.0	0.0	0.0	0.0	3.0	Bacteria	Bacteroidetes	Bacteroidia	Bacteroidales	Porphyromonadaceae	Porphyromonas
JN030555	61.0	12.0	183.0	0.0	1.0	20.0	27.0	Bacteria	Proteobacteria	Alphaproteobacteria	Caulobacterales	Caulobacteraceae	Brevundimonas
FJ957499	3.0	2.0	2.0	0.0	0.0	0.0	0.0	Bacteria	Firmicutes	Clostridia	Clostridiales	Clostridiaceae
EF451601	0.0	0.0	9.0	0.0	0.0	0.0	0.0	Bacteria	Bacteroidetes	Flavobacteria	Flavobacteriales	Flavobacteriaceae	Flavobacterium
FJ957703	13.0	5.0	3.0	0.0	1.0	0.0	3.0	Bacteria	Firmicutes	Bacilli	Bacillales	Staphylococcaceae	Staphylococcus
AM934640	0.0	8.0	1.0	0.0	0.0	0.0	0.0	Bacteria	Bacteroidetes	Flavobacteria	Flavobacteriales	Flavobacteriaceae	Flavobacterium
CU918960	1.0	0.0	1.0	0.0	1.0	0.0	0.0	Bacteria	Proteobacteria	Alphaproteobacteria	Rhodobacterales
DQ279355	11.0	12.0	0.0	0.0	0.0	0.0	1.0	Bacteria	Proteobacteria	Betaproteobacteria	Nitrosomonadales	Nitrosomonadaceae
JF712665	105.0	85.0	14.0	0.0	2.0	15.0	15.0	Bacteria	Proteobacteria	Gammaproteobacteria	Enterobacteriales	Enterobacteriaceae
JF712662	5.0	0.0	5.0	0.0	0.0	0.0	0.0	Bacteria	Proteobacteria	Alphaproteobacteria	Rhizobiales	Bradyrhizobiaceae	Bradyrhizobium
JF712663	369.0	810.0	134.0	1.0	43.0	81.0	43.0	Bacteria	Proteobacteria	Gammaproteobacteria	Enterobacteriales	Enterobacteriaceae
EF608531	0.0	0.0	7.0	0.0	0.0	0.0	0.0	Bacteria	Firmicutes	Bacilli	Lactobacillales	Leuconostocaceae	Weissella
EU536483	88.0	23.0	17.0	0.0	1.0	26.0	12.0	Bacteria	Bacteroidetes	Sphingobacteriia	Sphingobacteriales	Sphingobacteriaceae	Sphingobacterium	uncultured_bacterium
EU421887	0.0	129.0	0.0	0.0	0.0	0.0	0.0	Bacteria	Actinobacteria	Pseudonocardiales	Pseudonocardiaceae	Saccharopolyspora
GQ389173	1.0	5.0	0.0	0.0	0.0	0.0	0.0	Bacteria	Bacteroidetes	Sphingobacteriia	Sphingobacteriales	Sphingobacteriaceae	Sphingobacterium
JN904052	9.0	73.0	4.0	0.0	1.0	10.0	9.0	Bacteria	Proteobacteria	Gammaproteobacteria	Xanthomonadales	Xanthomonadaceae	Stenotrophomonas
FJ983082	2.0	1.0	1.0	0.0	0.0	0.0	0.0	Bacteria	Firmicutes	Bacilli	Lactobacillales	Streptococcaceae	Streptococcus	uncultured_bacterium
JN825347	0.0	2.0	0.0	0.0	0.0	0.0	0.0	Bacteria	Proteobacteria	Alphaproteobacteria	Rhodobacterales	Rhodobacteraceae
FJ263919	2.0	1.0	1.0	0.0	0.0	0.0	6.0	Bacteria	Proteobacteria	Gammaproteobacteria	Pseudomonadales
GU940731	0.0	1.0	0.0	0.0	0.0	1.0	0.0	Bacteria	Proteobacteria	Gammaproteobacteria	Enterobacteriales	Enterobacteriaceae
FJ823918	4.0	0.0	0.0	0.0	1.0	1.0	0.0	Bacteria	Proteobacteria	Gammaproteobacteria	Xanthomonadales	Xanthomonadaceae	Stenotrophomonas	uncultured_bacterium
EF419375	0.0	30.0	0.0	0.0	0.0	2.0	0.0	Bacteria
HQ789219	7.0	0.0	0.0	0.0	0.0	0.0	0.0	Bacteria	Proteobacteria	Gammaproteobacteria	Pasteurellales	Pasteurellaceae	Haemophilus	uncultured_bacterium
EU835411	0.0	2.0	0.0	0.0	0.0	0.0	0.0	Bacteria	Proteobacteria	Betaproteobacteria	Methylophilales	Methylophilaceae	Methylophilus	uncultured_bacterium
GQ388778	9.0	0.0	0.0	0.0	2.0	0.0	0.0	Bacteria	Proteobacteria	Alphaproteobacteria	Caulobacterales	Caulobacteraceae	Brevundimonas
EU249945	5.0	0.0	0.0	0.0	0.0	0.0	0.0	Bacteria	Deinococcus-Thermus	Deinococci	Thermales	Thermaceae	Thermus
HQ143300	0.0	2.0	0.0	0.0	0.0	0.0	0.0	Bacteria	Proteobacteria	Gammaproteobacteria	Enterobacteriales	Enterobacteriaceae	Enterobacter	uncultured_bacterium
HQ143302	1.0	1.0	41.0	0.0	0.0	0.0	3.0	Bacteria	Firmicutes	Bacilli	Lactobacillales	Leuconostocaceae	Leuconostoc	uncultured_bacterium
FJ849412	0.0	4.0	0.0	0.0	0.0	0.0	0.0	Bacteria	Proteobacteria	Gammaproteobacteria
EU771598	3.0	1.0	0.0	0.0	0.0	1.0	0.0	Bacteria	Proteobacteria	Gammaproteobacteria	Enterobacteriales	Enterobacteriaceae	Escherichia-Shigella	uncultured_bacterium
FN668057	26.0	0.0	16.0	0.0	1.0	0.0	1.0	Bacteria	Proteobacteria	Alphaproteobacteria	Caulobacterales	Caulobacteraceae
HM558184	0.0	131.0	0.0	0.0	0.0	0.0	0.0	Bacteria	Proteobacteria	Gammaproteobacteria	Enterobacteriales	Enterobacteriaceae	Enterobacter	uncultured_bacterium
HM459649	249.0	87.0	18.0	0.0	9.0	23.0	0.0	Bacteria	Firmicutes	Bacilli	Lactobacillales	Streptococcaceae	Lactococcus	uncultured_bacterium
AY683048	4.0	0.0	0.0	0.0	0.0	0.0	4.0	Bacteria	Proteobacteria	Alphaproteobacteria	Rhizobiales	Methylobacteriaceae	Methylobacterium
FN421611	0.0	0.0	8.0	0.0	0.0	0.0	0.0	Bacteria	Bacteroidetes	Cytophagia	Cytophagales
JF792710	7.0	14.0	6.0	0.0	4.0	0.0	22.0	Bacteria	Proteobacteria	Gammaproteobacteria	Vibrionales	Vibrionaceae	Photobacterium
EU086581	0.0	1.0	1.0	0.0	0.0	0.0	1.0	Bacteria	Proteobacteria	Betaproteobacteria
GQ383925	0.0	1.0	0.0	0.0	8.0	9.0	1.0	Bacteria	Bacteroidetes	Flavobacteria	Flavobacteriales	Flavobacteriaceae	Wautersiella	uncultured_bacterium
FJ558131	0.0	0.0	29.0	0.0	0.0	0.0	0.0	Bacteria	Fusobacteria	Fusobacteriales	Fusobacteriaceae	Fusobacterium
EU779446	0.0	0.0	2.0	0.0	0.0	0.0	0.0	Bacteria	Firmicutes	Bacilli	Lactobacillales	Streptococcaceae	Streptococcus	uncultured_bacterium
DQ339713	0.0	4.0	0.0	0.0	0.0	0.0	7.0	Bacteria	Firmicutes	Clostridia	Clostridiales	Clostridiaceae	Clostridium	uncultured_bacterium
AM183255	0.0	0.0	2.0	0.0	0.0	0.0	0.0	Bacteria	Actinobacteria	Micrococcales	Micrococcaceae	Rothia
EU075039	4.0	1.0	5.0	0.0	0.0	2.0	0.0	Bacteria	Firmicutes
JF733428	2.0	0.0	0.0	0.0	0.0	0.0	0.0	Bacteria	Cyanobacteria	SubsectionIII	FamilyI
FN433023	9.0	0.0	0.0	0.0	2.0	0.0	0.0	Bacteria	Actinobacteria	Micrococcales	Microbacteriaceae	Microbacterium
GQ388809	5.0	8.0	1.0	0.0	1.0	0.0	2.0	Bacteria	Proteobacteria	Alphaproteobacteria
GQ443100	43.0	250.0	18.0	1.0	1.0	18.0	15.0	Bacteria	Proteobacteria	Gammaproteobacteria	Xanthomonadales	Xanthomonadaceae	Stenotrophomonas
DQ366689	17.0	0.0	0.0	0.0	0.0	1.0	1.0	Bacteria	Firmicutes	Bacilli	Lactobacillales	Streptococcaceae	Streptococcus
HM109230	0.0	0.0	1.0	0.0	0.0	1.0	1.0	Bacteria	Proteobacteria	Alphaproteobacteria	Rhodospirillales	Acetobacteraceae	Acetobacter	Acetobacter_pasteurianus
AY212724	14.0	9.0	2.0	0.0	1.0	0.0	2.0	Bacteria	Proteobacteria	Gammaproteobacteria
EU133260	0.0	0.0	0.0	0.0	0.0	0.0	6.0	Bacteria	Proteobacteria	Alphaproteobacteria	Rhizobiales	Xanthobacteraceae	Labrys	uncultured_bacterium
AY081974	0.0	3.0	0.0	0.0	0.0	0.0	0.0	Bacteria	Proteobacteria	Betaproteobacteria	Burkholderiales	Alcaligenaceae	Achromobacter
HM008764	4.0	0.0	0.0	0.0	0.0	0.0	0.0	Bacteria	Proteobacteria	Alphaproteobacteria	Caulobacterales	Caulobacteraceae	Brevundimonas	uncultured_Caulobacterales_bacterium
JN032385	0.0	2.0	3.0	0.0	0.0	0.0	0.0	Bacteria	Proteobacteria	Alphaproteobacteria
EU133499	0.0	2.0	0.0	0.0	0.0	0.0	0.0	Bacteria	Proteobacteria	Gammaproteobacteria	Enterobacteriales	Enterobacteriaceae
HQ246001	3.0	57.0	4.0	0.0	0.0	0.0	1.0	Bacteria	Proteobacteria	Gammaproteobacteria	Pseudomonadales	Pseudomonadaceae	Pseudomonas	uncultured_bacterium
EU773764	0.0	2.0	1.0	0.0	0.0	0.0	0.0	Bacteria	Proteobacteria	Gammaproteobacteria	Pseudomonadales	Moraxellaceae	Acinetobacter
GU124500	1.0	12.0	1.0	0.0	0.0	0.0	0.0	Bacteria	Proteobacteria	Gammaproteobacteria	Enterobacteriales	Enterobacteriaceae
EF566916	6.0	0.0	0.0	0.0	0.0	0.0	0.0	Bacteria	Bacteroidetes	Flavobacteria	Flavobacteriales	Flavobacteriaceae	Chryseobacterium
EF510348	0.0	107.0	0.0	0.0	0.0	0.0	1.0	Bacteria	Firmicutes	Bacilli	Bacillales	Staphylococcaceae	Staphylococcus
GQ415381	0.0	2.0	1.0	0.0	0.0	0.0	1.0	Bacteria	Proteobacteria	Gammaproteobacteria	Pseudomonadales	Moraxellaceae	Acinetobacter	uncultured_bacterium
EU373514	5.0	8.0	1.0	0.0	0.0	3.0	5.0	Bacteria	Proteobacteria	Gammaproteobacteria	Pseudomonadales	Moraxellaceae	Enhydrobacter
JN379416	1.0	25.0	4.0	0.0	1.0	1.0	1.0	Bacteria	Proteobacteria	Gammaproteobacteria	Pseudomonadales	Pseudomonadaceae	Pseudomonas
FJ893788	0.0	0.0	4.0	0.0	1.0	0.0	0.0	Bacteria	Actinobacteria	Micrococcales
EF125951	3.0	4.0	3.0	2.0	0.0	8.0	7.0	Bacteria	Proteobacteria	Betaproteobacteria	Burkholderiales	Comamonadaceae	Pelomonas
EU776938	132.0	49.0	174.0	4.0	3.0	85.0	47.0	Bacteria	Firmicutes
U88043	12.0	0.0	34.0	0.0	1.0	0.0	8.0	Bacteria	Proteobacteria	Alphaproteobacteria	Rhodobacterales
HQ219953	0.0	0.0	2.0	0.0	0.0	0.0	0.0	Bacteria	Proteobacteria
DQ805631	4.0	0.0	0.0	0.0	0.0	0.0	0.0	Bacteria	Firmicutes	Bacilli	Lactobacillales	Streptococcaceae	Streptococcus	uncultured_bacterium
DQ824451	0.0	1.0	0.0	0.0	0.0	0.0	1.0	Bacteria	Firmicutes	Bacilli	Lactobacillales	Streptococcaceae	Streptococcus	uncultured_bacterium
GQ456070	0.0	1.0	0.0	0.0	0.0	0.0	1.0	Bacteria	Proteobacteria	Gammaproteobacteria
DQ016713	2.0	0.0	0.0	0.0	0.0	0.0	5.0	Bacteria	Firmicutes	Bacilli	Lactobacillales	Streptococcaceae	Streptococcus
JQ014595	9.0	3.0	19.0	0.0	0.0	0.0	0.0	Bacteria	Proteobacteria	Alphaproteobacteria	Rhizobiales	Methylobacteriaceae	Methylobacterium
JN580024	14.0	10.0	23.0	0.0	1.0	1.0	3.0	Bacteria	Proteobacteria	Gammaproteobacteria	Pseudomonadales
JQ085721	47.0	4.0	52.0	1.0	0.0	8.0	16.0	Bacteria	Actinobacteria	Corynebacteriales	Corynebacteriaceae	Corynebacterium
FJ793735	1.0	1.0	0.0	0.0	0.0	0.0	2.0	Bacteria	Proteobacteria	Gammaproteobacteria
GU179661	0.0	0.0	15.0	0.0	0.0	0.0	0.0	Bacteria	Proteobacteria	Deltaproteobacteria	Desulfovibrionales	Desulfomicrobiaceae	Desulfomicrobium	uncultured_delta_proteobacterium
FJ184337	10.0	113.0	50.0	0.0	3.0	0.0	46.0	Bacteria	Proteobacteria	Gammaproteobacteria	Xanthomonadales	Xanthomonadaceae	Stenotrophomonas
HO795682	2.0	0.0	1.0	1.0	0.0	0.0	0.0	Bacteria	Cyanobacteria	Chloroplast	uncultured_bacterium
JN869030	2.0	0.0	0.0	0.0	0.0	0.0	0.0	Bacteria	Actinobacteria	Frankiales	Sporichthyaceae	hgcI_clade	uncultured_bacterium
JF430805	0.0	1.0	1.0	0.0	0.0	0.0	0.0	Bacteria	Proteobacteria	Gammaproteobacteria	Pseudomonadales	Pseudomonadaceae	Pseudomonas
EU560802	3.0	2.0	4.0	2.0	4.0	0.0	2.0	Bacteria	Proteobacteria	Gammaproteobacteria
AB688755	1.0	0.0	0.0	0.0	0.0	0.0	1.0	Bacteria	Proteobacteria	Gammaproteobacteria	Pseudomonadales	Pseudomonadaceae	Pseudomonas	uncultured_gamma_proteobacterium
AB688754	0.0	5.0	0.0	0.0	0.0	0.0	0.0	Bacteria	Proteobacteria	Gammaproteobacteria	Xanthomonadales	Xanthomonadaceae	Stenotrophomonas
EU134780	6.0	5.0	1.0	0.0	0.0	1.0	0.0	Bacteria	Proteobacteria	Gammaproteobacteria
EU907919	0.0	0.0	0.0	0.0	0.0	2.0	0.0	Bacteria	Actinobacteria	Micrococcales	Micrococcaceae	Micrococcus
HM778158	1.0	0.0	2.0	0.0	0.0	1.0	0.0	Bacteria	Firmicutes	Bacilli	Lactobacillales	Streptococcaceae	Streptococcus	uncultured_bacterium
EU705871	0.0	2.0	0.0	0.0	0.0	0.0	0.0	Bacteria	Proteobacteria	Gammaproteobacteria	Xanthomonadales	Xanthomonadaceae	Stenotrophomonas
GQ179713	0.0	0.0	3.0	0.0	0.0	0.0	1.0	Bacteria	Proteobacteria
EF208921	0.0	17.0	0.0	0.0	0.0	0.0	0.0	Bacteria	Bacteroidetes	Flavobacteria	Flavobacteriales	Flavobacteriaceae	Chryseobacterium
HM444915	1.0	1.0	0.0	0.0	0.0	0.0	0.0	Bacteria	Proteobacteria	Deltaproteobacteria	Desulfurellales	Desulfurellaceae	uncultured
FJ712028	33.0	20.0	15.0	0.0	0.0	1.0	10.0	Bacteria	Proteobacteria	Betaproteobacteria
JN229944	6.0	0.0	0.0	0.0	0.0	0.0	0.0	Bacteria	Cyanobacteria	uncultured
EU762387	9.0	0.0	0.0	0.0	0.0	4.0	0.0	Bacteria	Firmicutes	Bacilli	Lactobacillales	Streptococcaceae	Streptococcus	uncultured_bacterium
EF515687	1.0	1.0	1.0	0.0	0.0	0.0	1.0	Bacteria	Proteobacteria	Gammaproteobacteria	Pseudomonadales	Pseudomonadaceae	Pseudomonas	uncultured_bacterium
EU536497	350.0	594.0	486.0	8.0	49.0	87.0	148.0	Bacteria	Proteobacteria	Betaproteobacteria	Burkholderiales	Comamonadaceae	Tepidimonas
FJ191887	1.0	4.0	11.0	0.0	0.0	0.0	0.0	Bacteria	Proteobacteria	Gammaproteobacteria	Pseudomonadales	Moraxellaceae	Acinetobacter	uncultured_Acinetobacter_sp.
JF346074	36.0	0.0	0.0	0.0	0.0	0.0	0.0	Bacteria	Proteobacteria	Alphaproteobacteria	Rhodospirillales	Acetobacteraceae	Acetobacter
U83094	0.0	0.0	3.0	8.0	0.0	0.0	0.0	Bacteria	Proteobacteria	Alphaproteobacteria	Rickettsiales	Anaplasmataceae	Wolbachia
GQ389166	0.0	0.0	1.0	0.0	0.0	0.0	6.0	Bacteria	Proteobacteria	Alphaproteobacteria	Rhizobiales	Phyllobacteriaceae	uncultured	uncultured_bacterium
GU247457	31.0	1597.0	260.0	3.0	62.0	1.0	150.0	Bacteria	Proteobacteria	Gammaproteobacteria	Pseudomonadales	Moraxellaceae	Acinetobacter	uncultured_bacterium
EU536563	0.0	8.0	0.0	0.0	0.0	2.0	0.0	Bacteria	Actinobacteria	Corynebacteriales	Corynebacteriaceae	Corynebacterium
EF111065	0.0	4.0	0.0	0.0	0.0	0.0	0.0	Bacteria	Bacteroidetes	Sphingobacteriia	Sphingobacteriales	Sphingobacteriaceae	Pedobacter	uncultured_bacterium
GU227198	20.0	0.0	0.0	0.0	0.0	0.0	0.0	Bacteria	Fusobacteria	Fusobacteriales	Leptotrichiaceae	Leptotrichia	uncultured_Leptotrichia_sp.
EF116592	31.0	12.0	9.0	0.0	2.0	0.0	1.0	Bacteria	Proteobacteria	Alphaproteobacteria	Rhizobiales	Methylobacteriaceae	Methylobacterium	uncultured_bacterium
FJ557901	0.0	0.0	0.0	0.0	0.0	0.0	7.0	Bacteria	Firmicutes	Clostridia	Clostridiales	Family_XI_Incertae_Sedis	Peptoniphilus	uncultured_bacterium
JN387392	47.0	0.0	0.0	0.0	0.0	0.0	0.0	Bacteria	Proteobacteria	Alphaproteobacteria	Rhizobiales	Hyphomicrobiaceae	Devosia	uncultured_microorganism
JI318913	8.0	3.0	0.0	2.0	1.0	0.0	3.0	Bacteria	Proteobacteria
HQ757482	4.0	0.0	1.0	0.0	0.0	0.0	1.0	Bacteria	Firmicutes	Clostridia	Clostridiales	Veillonellaceae	Veillonella	uncultured_bacterium
JN868782	184.0	230.0	85.0	1.0	8.0	20.0	52.0	Bacteria	Proteobacteria	Betaproteobacteria	Burkholderiales	Oxalobacteraceae	Massilia	uncultured_bacterium
JN868786	2.0	133.0	1.0	0.0	0.0	1.0	0.0	Bacteria	Proteobacteria	Gammaproteobacteria
FJ641880	0.0	6.0	0.0	0.0	0.0	0.0	0.0	Bacteria	Proteobacteria	Gammaproteobacteria
EU560874	8.0	2.0	11.0	0.0	1.0	3.0	3.0	Bacteria	Proteobacteria	Gammaproteobacteria	Enterobacteriales	Enterobacteriaceae	Enterobacter
HQ143317	96.0	34.0	77.0	3.0	5.0	48.0	32.0	Bacteria	Proteobacteria	Gammaproteobacteria	Pseudomonadales	Pseudomonadaceae	Pseudomonas	uncultured_gamma_proteobacterium
HM557180	0.0	1.0	2.0	0.0	1.0	0.0	0.0	Bacteria	Proteobacteria	Gammaproteobacteria	Enterobacteriales	Enterobacteriaceae	Enterobacter	uncultured_bacterium
JF712675	1.0	1.0	0.0	0.0	0.0	0.0	0.0	Bacteria	Proteobacteria	Gammaproteobacteria	Enterobacteriales	Enterobacteriaceae	Enterobacter
FJ470464	0.0	5.0	0.0	0.0	0.0	0.0	0.0	Bacteria	Actinobacteria	Actinomycetales	Actinomycetaceae	Actinomyces
FJ802385	961.0	414.0	389.0	33.0	60.0	0.0	399.0	Bacteria	Proteobacteria	Betaproteobacteria	Burkholderiales	Comamonadaceae	Aquabacterium
EU771767	0.0	2.0	0.0	0.0	0.0	0.0	0.0	Bacteria	Proteobacteria	Gammaproteobacteria	Enterobacteriales	Enterobacteriaceae	Escherichia-Shigella	uncultured_bacterium
GU577112	0.0	4.0	1.0	0.0	0.0	0.0	1.0	Bacteria	Proteobacteria	Betaproteobacteria
HQ860549	0.0	1.0	1.0	0.0	0.0	0.0	0.0	Bacteria	Proteobacteria	Alphaproteobacteria	Rhizobiales
EU375212	0.0	0.0	0.0	0.0	0.0	0.0	2.0	Bacteria	Actinobacteria	Corynebacteriales
DQ805912	4.0	1.0	0.0	0.0	2.0	0.0	0.0	Bacteria	Firmicutes	Bacilli	Lactobacillales	Streptococcaceae	Streptococcus	uncultured_bacterium
EU304291	1.0	0.0	1.0	0.0	0.0	0.0	0.0	Bacteria	Proteobacteria	Gammaproteobacteria
EF593067	11.0	1.0	4.0	0.0	2.0	0.0	4.0	Bacteria	Proteobacteria	Alphaproteobacteria	Sphingomonadales	Sphingomonadaceae	Sphingomonas
HM798751	3.0	0.0	1.0	0.0	0.0	0.0	1.0	Bacteria	Proteobacteria	Alphaproteobacteria	Caulobacterales	Caulobacteraceae
AB368916	5.0	17.0	17.0	0.0	0.0	0.0	2.0	Bacteria	Firmicutes	Bacilli	Lactobacillales	Lactobacillaceae	Lactobacillus	Lactobacillus_harbinensis
FJ612325	23.0	0.0	23.0	0.0	0.0	0.0	10.0	Bacteria	Proteobacteria	Alphaproteobacteria	Caulobacterales	Hyphomonadaceae	Hyphomonas	uncultured_bacterium
New.ReferenceOTU18	4.0	4.0	3.0	0.0	0.0	0.0	1.0	Bacteria	Proteobacteria	Gammaproteobacteria	Enterobacteriales	Enterobacteriaceae	Enterobacter	uncultured_bacterium
New.ReferenceOTU19	125.0	73.0	137.0	285.0	165.0	215.0	182.0	Bacteria	Proteobacteria	Alphaproteobacteria	Rhodospirillales	Acetobacteraceae	Acetobacter
New.ReferenceOTU12	32.0	7.0	16.0	0.0	1.0	0.0	17.0	Bacteria	Proteobacteria	Alphaproteobacteria	Caulobacterales	Caulobacteraceae	Caulobacter
New.ReferenceOTU13	8.0	0.0	5.0	0.0	0.0	4.0	0.0	Bacteria	Proteobacteria	Betaproteobacteria	Neisseriales	Neisseriaceae	uncultured
New.ReferenceOTU10	972.0	490.0	1040.0	1979.0	1718.0	1277.0	1816.0	Bacteria	Proteobacteria	Alphaproteobacteria	Rhodospirillales	Acetobacteraceae	Acetobacter
New.ReferenceOTU11	1614.0	86.0	1814.0	4497.0	3167.0	2106.0	4024.0	Bacteria	Proteobacteria	Alphaproteobacteria	Rhodospirillales	Acetobacteraceae	Acetobacter
New.ReferenceOTU17	287.0	105.0	214.0	446.0	818.0	651.0	1661.0	Bacteria	Firmicutes	Bacilli	Lactobacillales	Lactobacillaceae	Lactobacillus	Lactobacillus_homohiochii
New.ReferenceOTU15	72.0	85.0	89.0	193.0	95.0	131.0	108.0	Bacteria	Proteobacteria	Alphaproteobacteria	Rhodospirillales	Acetobacteraceae	Acetobacter
New.ReferenceOTU8	937.0	13.0	216.0	2.0	4.0	1.0	54.0	Bacteria	Proteobacteria	Betaproteobacteria	Burkholderiales	Comamonadaceae	Acidovorax	uncultured_bacterium
New.ReferenceOTU9	532.0	525.0	568.0	1054.0	569.0	796.0	722.0	Bacteria	Proteobacteria	Alphaproteobacteria	Rhodospirillales	Acetobacteraceae
New.ReferenceOTU0	2964.0	1217.0	2769.0	5320.0	6608.0	3429.0	6130.0	Bacteria	Proteobacteria	Alphaproteobacteria	Rhodospirillales	Acetobacteraceae
New.ReferenceOTU1	6263.0	18046.0	7759.0	10529.0	2628.0	13746.0	113.0	Bacteria	Proteobacteria	Alphaproteobacteria	Rhodospirillales	Acetobacteraceae	Acetobacter
New.ReferenceOTU2	0.0	0.0	13.0	0.0	0.0	0.0	0.0	Bacteria	Proteobacteria	Betaproteobacteria	Burkholderiales	Alcaligenaceae
New.ReferenceOTU3	18.0	672.0	26.0	0.0	5.0	2.0	0.0	Bacteria	Proteobacteria	Betaproteobacteria
New.ReferenceOTU4	10.0	145.0	79.0	0.0	0.0	0.0	7.0	Bacteria	Firmicutes	Bacilli	Lactobacillales	Lactobacillaceae	Pediococcus
New.ReferenceOTU7	304.0	22.0	57.0	0.0	5.0	0.0	53.0	Bacteria	Proteobacteria	Alphaproteobacteria	Rhizobiales	Methylobacteriaceae	Methylobacterium	uncultured_Methylobacterium_sp.
New.ReferenceOTU23	4.0	0.0	7.0	0.0	0.0	0.0	0.0	Bacteria	Proteobacteria	Betaproteobacteria	Burkholderiales	Comamonadaceae	Variovorax	uncultured_soil_bacterium
New.ReferenceOTU21	780.0	37.0	187.0	5.0	1.0	0.0	41.0	Bacteria	Proteobacteria	Gammaproteobacteria	Pseudomonadales	Pseudomonadaceae	Pseudomonas	uncultured_bacterium
New.ReferenceOTU20	2.0	1.0	1.0	53.0	18.0	19.0	9.0	Bacteria	Proteobacteria	Alphaproteobacteria	Rhodospirillales	Acetobacteraceae	Acetobacter
New.ReferenceOTU26	47.0	15.0	78.0	1.0	3.0	24.0	5.0	Bacteria	Actinobacteria	Propionibacteriales	Propionibacteriaceae	Propionibacterium	uncultured_bacterium
New.ReferenceOTU25	23.0	101.0	16.0	3.0	3.0	17.0	4.0	Bacteria	Firmicutes	Clostridia	Clostridiales	Clostridiaceae
New.ReferenceOTU24	45.0	11.0	20.0	0.0	1.0	11.0	1.0	Bacteria	Proteobacteria	Gammaproteobacteria
New.ReferenceOTU29	0.0	0.0	49.0	0.0	0.0	1.0	11.0	Bacteria	Proteobacteria	Alphaproteobacteria	Rhodobacterales	Rhodobacteraceae
New.ReferenceOTU28	0.0	469.0	1.0	0.0	0.0	0.0	0.0	Bacteria	Bacteroidetes	Flavobacteria	Flavobacteriales	Flavobacteriaceae	Flavobacterium
New.CleanUp.ReferenceOTU3394	0.0	0.0	1.0	0.0	0.0	0.0	1.0	Bacteria	Proteobacteria	Alphaproteobacteria	Rhodospirillales	Acetobacteraceae	Acetobacter
New.CleanUp.ReferenceOTU1841	0.0	1.0	1.0	0.0	0.0	0.0	0.0	Bacteria	Proteobacteria	Betaproteobacteria	Burkholderiales	Comamonadaceae	Pelomonas
New.CleanUp.ReferenceOTU1489	1.0	0.0	1.0	1.0	0.0	1.0	0.0	Bacteria	Proteobacteria	Alphaproteobacteria	Rhodospirillales	Acetobacteraceae
New.CleanUp.ReferenceOTU1215	0.0	0.0	0.0	0.0	0.0	0.0	2.0	Bacteria	Proteobacteria	Alphaproteobacteria	Rhodospirillales	Acetobacteraceae	Acetobacter
New.CleanUp.ReferenceOTU348	10.0	4.0	4.0	0.0	0.0	10.0	2.0	Bacteria	Proteobacteria	Gammaproteobacteria	Pseudomonadales	Moraxellaceae	Acinetobacter
New.CleanUp.ReferenceOTU2932	1.0	0.0	2.0	0.0	0.0	3.0	0.0	Bacteria	Actinobacteria	Micrococcales	Micrococcaceae	Micrococcus
New.CleanUp.ReferenceOTU342	0.0	0.0	0.0	0.0	0.0	0.0	2.0	Bacteria	Proteobacteria	Alphaproteobacteria
New.CleanUp.ReferenceOTU340	0.0	0.0	1.0	1.0	2.0	0.0	1.0	Bacteria	Proteobacteria	Alphaproteobacteria	Rhodospirillales	Acetobacteraceae	Acetobacter
New.CleanUp.ReferenceOTU347	1.0	0.0	0.0	0.0	0.0	1.0	0.0	Bacteria
New.CleanUp.ReferenceOTU346	2.0	2.0	0.0	1.0	2.0	1.0	3.0	Bacteria	Proteobacteria	Gammaproteobacteria	Enterobacteriales	Enterobacteriaceae	Escherichia-Shigella	uncultured_bacterium
New.CleanUp.ReferenceOTU345	4.0	0.0	0.0	0.0	0.0	0.0	0.0	Bacteria	Proteobacteria	Alphaproteobacteria	Rhizobiales	Methylobacteriaceae	Methylobacterium
New.CleanUp.ReferenceOTU2809	6.0	10.0	5.0	8.0	1.0	4.0	0.0	Unassigned
New.CleanUp.ReferenceOTU2802	5.0	2.0	1.0	0.0	1.0	0.0	0.0	Bacteria	Actinobacteria	Micrococcales	Microbacteriaceae	Microbacterium	uncultured_bacterium
New.CleanUp.ReferenceOTU2801	1.0	4.0	0.0	0.0	0.0	0.0	0.0	Bacteria	Proteobacteria	Alphaproteobacteria	Rhodospirillales	Acetobacteraceae	Acetobacter
New.CleanUp.ReferenceOTU2805	0.0	1.0	1.0	0.0	0.0	0.0	2.0	Unassigned
New.CleanUp.ReferenceOTU2433	4.0	2.0	0.0	0.0	0.0	0.0	0.0	Bacteria	Bacteroidetes	Sphingobacteriia	Sphingobacteriales	Sphingobacteriaceae	Sphingobacterium	uncultured_bacterium
New.CleanUp.ReferenceOTU3755	0.0	0.0	0.0	0.0	0.0	0.0	2.0	Bacteria	Proteobacteria
New.CleanUp.ReferenceOTU1138	1.0	0.0	0.0	0.0	0.0	0.0	2.0	Bacteria	Proteobacteria	Gammaproteobacteria	Enterobacteriales	Enterobacteriaceae
New.CleanUp.ReferenceOTU909	0.0	0.0	5.0	0.0	0.0	0.0	0.0	Bacteria	Candidate_division_TM7	uncultured_bacterium
New.CleanUp.ReferenceOTU908	0.0	0.0	5.0	0.0	0.0	0.0	0.0	Bacteria	Bacteroidetes	Sphingobacteriia	Sphingobacteriales	Sphingobacteriaceae	Mucilaginibacter
New.CleanUp.ReferenceOTU905	0.0	0.0	1.0	0.0	0.0	1.0	0.0	Bacteria	Actinobacteria	Propionibacteriales	Propionibacteriaceae	Propionibacterium	uncultured_bacterium
New.CleanUp.ReferenceOTU907	0.0	0.0	1.0	0.0	0.0	1.0	0.0	Bacteria	Proteobacteria	Alphaproteobacteria	Rhodospirillales	Acetobacteraceae
New.CleanUp.ReferenceOTU901	0.0	0.0	2.0	0.0	0.0	0.0	0.0	Unassigned
New.CleanUp.ReferenceOTU902	1.0	0.0	2.0	2.0	1.0	5.0	1.0	Bacteria	Proteobacteria	Alphaproteobacteria	Rhodospirillales	Acetobacteraceae	Acetobacter
New.CleanUp.ReferenceOTU266	1.0	2.0	3.0	0.0	0.0	1.0	1.0	Bacteria	Proteobacteria	Gammaproteobacteria	Pseudomonadales	Moraxellaceae	Acinetobacter	uncultured_Acinetobacter_sp.
New.CleanUp.ReferenceOTU415	1.0	1.0	0.0	0.0	1.0	0.0	0.0	Bacteria	Proteobacteria	Gammaproteobacteria
New.CleanUp.ReferenceOTU422	2.0	0.0	0.0	0.0	0.0	0.0	2.0	Bacteria	Firmicutes	Bacilli	Lactobacillales	Streptococcaceae	Streptococcus
New.CleanUp.ReferenceOTU423	3.0	0.0	0.0	3.0	2.0	1.0	4.0	Bacteria	Proteobacteria	Alphaproteobacteria	Rhodospirillales	Acetobacteraceae
New.CleanUp.ReferenceOTU420	3.0	4.0	3.0	0.0	1.0	0.0	4.0	Bacteria	Proteobacteria	Betaproteobacteria	Burkholderiales	Comamonadaceae	Pelomonas
New.CleanUp.ReferenceOTU267	0.0	0.0	5.0	0.0	0.0	0.0	0.0	Bacteria	Proteobacteria	Deltaproteobacteria	Myxococcales	Cystobacterineae	uncultured	uncultured_bacterium
New.CleanUp.ReferenceOTU2934	0.0	1.0	0.0	0.0	0.0	2.0	0.0	Bacteria	Proteobacteria	Alphaproteobacteria	Rhodospirillales	Acetobacteraceae	Acetobacter
New.CleanUp.ReferenceOTU2028	1.0	0.0	3.0	1.0	6.0	4.0	8.0	Bacteria	Proteobacteria	Alphaproteobacteria	Rhodospirillales	Acetobacteraceae	Acetobacter
New.CleanUp.ReferenceOTU1654	0.0	0.0	0.0	0.0	1.0	0.0	2.0	Bacteria	Proteobacteria	Alphaproteobacteria	Rhodospirillales	Acetobacteraceae	Acetobacter
New.CleanUp.ReferenceOTU2931	1.0	0.0	0.0	0.0	0.0	2.0	0.0	Bacteria	Proteobacteria	Alphaproteobacteria	Rhodospirillales	Acetobacteraceae	Acetobacter
New.CleanUp.ReferenceOTU2021	5.0	0.0	2.0	0.0	0.0	2.0	1.0	Bacteria	Deinococcus-Thermus	Deinococci	Thermales	Thermaceae	Thermus
New.CleanUp.ReferenceOTU2023	2.0	0.0	0.0	0.0	0.0	2.0	0.0	Bacteria	Bacteroidetes	Sphingobacteriia	Sphingobacteriales	Sphingobacteriaceae	Sphingobacterium	uncultured_bacterium
New.CleanUp.ReferenceOTU2024	2.0	0.0	0.0	0.0	0.0	0.0	0.0	Bacteria	Firmicutes	Bacilli	Lactobacillales	Streptococcaceae	Lactococcus	uncultured_bacterium
New.CleanUp.ReferenceOTU831	5.0	10.0	3.0	0.0	0.0	0.0	3.0	Bacteria	Proteobacteria	Alphaproteobacteria	Caulobacterales	Caulobacteraceae	Caulobacter
New.CleanUp.ReferenceOTU833	0.0	0.0	2.0	0.0	0.0	0.0	0.0	Bacteria	Proteobacteria	Alphaproteobacteria	Rhizobiales
New.CleanUp.ReferenceOTU776	1.0	0.0	0.0	0.0	0.0	0.0	1.0	Bacteria	Firmicutes	Bacilli	Lactobacillales	Lactobacillaceae	Lactobacillus
New.CleanUp.ReferenceOTU832	0.0	0.0	2.0	0.0	0.0	0.0	0.0	Bacteria	Proteobacteria	Alphaproteobacteria	Rhizobiales	Hyphomicrobiaceae	Pedomicrobium	uncultured_bacterium
New.CleanUp.ReferenceOTU834	0.0	1.0	3.0	0.0	0.0	0.0	0.0	Bacteria	Proteobacteria	Betaproteobacteria	Burkholderiales	Comamonadaceae
New.CleanUp.ReferenceOTU837	0.0	1.0	1.0	0.0	0.0	0.0	0.0	Bacteria	Proteobacteria	Alphaproteobacteria	Rhodospirillales	Acetobacteraceae	Acetobacter
New.CleanUp.ReferenceOTU836	0.0	0.0	1.0	0.0	0.0	0.0	5.0	Unassigned
New.CleanUp.ReferenceOTU777	2.0	0.0	0.0	0.0	0.0	0.0	0.0	Bacteria	Firmicutes	Bacilli	Bacillales	Bacillaceae	Bacillus
New.CleanUp.ReferenceOTU1622	2.0	1.0	4.0	10.0	5.0	3.0	11.0	Bacteria	Proteobacteria	Alphaproteobacteria	Rhodospirillales	Acetobacteraceae	Acetobacter	Acetobacter_pasteurianus
New.CleanUp.ReferenceOTU2077	0.0	0.0	0.0	0.0	0.0	2.0	0.0	Bacteria	Proteobacteria	Betaproteobacteria	Burkholderiales	Comamonadaceae	Tepidimonas
New.CleanUp.ReferenceOTU1693	1.0	1.0	0.0	1.0	2.0	0.0	1.0	Bacteria	Proteobacteria	Alphaproteobacteria	Rhodospirillales	Acetobacteraceae	Acetobacter
New.CleanUp.ReferenceOTU2116	2.0	0.0	0.0	0.0	0.0	0.0	0.0	Bacteria	Proteobacteria	Alphaproteobacteria	Rhizobiales
New.CleanUp.ReferenceOTU2111	0.0	0.0	4.0	1.0	0.0	1.0	0.0	Bacteria	Bacteroidetes	Cytophagia	Cytophagales	Cytophagaceae	Siphonobacter	uncultured_bacterium
New.CleanUp.ReferenceOTU2110	0.0	0.0	1.0	3.0	1.0	1.0	2.0	Bacteria	Proteobacteria	Alphaproteobacteria	Rhodospirillales	Acetobacteraceae	Acetobacter
New.CleanUp.ReferenceOTU2113	0.0	0.0	1.0	1.0	0.0	0.0	1.0	Bacteria	Proteobacteria	Alphaproteobacteria	Rhodospirillales	Acetobacteraceae	Acetobacter	Acetobacter_pasteurianus
New.CleanUp.ReferenceOTU985	0.0	0.0	10.0	0.0	0.0	0.0	0.0	Bacteria	Bacteroidetes	Sphingobacteriia	Sphingobacteriales	Sphingobacteriaceae	Mucilaginibacter
New.CleanUp.ReferenceOTU2118	0.0	0.0	0.0	1.0	1.0	1.0	0.0	Bacteria	Proteobacteria	Alphaproteobacteria	Rhodospirillales	Acetobacteraceae	Acetobacter
New.CleanUp.ReferenceOTU2239	1.0	1.0	1.0	0.0	0.0	0.0	2.0	Bacteria	Proteobacteria	Betaproteobacteria	Burkholderiales	Comamonadaceae
New.CleanUp.ReferenceOTU1345	1.0	0.0	5.0	4.0	2.0	3.0	2.0	Bacteria	Proteobacteria	Alphaproteobacteria	Rhodospirillales	Acetobacteraceae	Acetobacter
New.CleanUp.ReferenceOTU1887	1.0	8.0	5.0	6.0	2.0	6.0	0.0	Bacteria	Proteobacteria	Alphaproteobacteria	Rhodospirillales	Acetobacteraceae	Acetobacter
New.CleanUp.ReferenceOTU2231	1.0	0.0	0.0	0.0	1.0	0.0	5.0	Bacteria	Firmicutes	Bacilli	Lactobacillales	Lactobacillaceae	Lactobacillus	Lactobacillus_homohiochii
New.CleanUp.ReferenceOTU2232	0.0	1.0	0.0	0.0	0.0	0.0	3.0	Bacteria	Proteobacteria	Alphaproteobacteria	Rhodospirillales	Acetobacteraceae	Acetobacter
New.CleanUp.ReferenceOTU2233	1.0	0.0	1.0	0.0	1.0	0.0	1.0	Unassigned
New.CleanUp.ReferenceOTU2235	0.0	0.0	0.0	0.0	1.0	0.0	1.0	Bacteria	Proteobacteria	Alphaproteobacteria	Rhodospirillales	Acetobacteraceae	Acetobacter
New.CleanUp.ReferenceOTU2236	0.0	0.0	0.0	0.0	1.0	0.0	1.0	Bacteria	Proteobacteria	Alphaproteobacteria	Rhodospirillales	Acetobacteraceae	Acetobacter
New.CleanUp.ReferenceOTU1885	1.0	1.0	1.0	2.0	1.0	2.0	0.0	Bacteria	Proteobacteria	Alphaproteobacteria	Rhodospirillales	Acetobacteraceae	Acetobacter
New.CleanUp.ReferenceOTU984	0.0	0.0	3.0	0.0	0.0	0.0	1.0	Bacteria	Proteobacteria
New.CleanUp.ReferenceOTU2213	0.0	1.0	0.0	0.0	0.0	1.0	0.0	Bacteria	Proteobacteria
New.CleanUp.ReferenceOTU1907	0.0	3.0	0.0	1.0	0.0	3.0	0.0	Bacteria	Proteobacteria	Alphaproteobacteria	Rhodospirillales	Acetobacteraceae	Acetobacter
New.CleanUp.ReferenceOTU1905	0.0	1.0	5.0	0.0	0.0	0.0	1.0	Bacteria	Proteobacteria	Betaproteobacteria	Burkholderiales	Comamonadaceae	Tepidimonas
New.CleanUp.ReferenceOTU1904	2.0	6.0	3.0	5.0	0.0	10.0	0.0	Bacteria	Proteobacteria	Alphaproteobacteria	Rhodospirillales	Acetobacteraceae	Acetobacter
New.CleanUp.ReferenceOTU1902	1.0	1.0	1.0	0.0	0.0	1.0	1.0	Bacteria	Proteobacteria	Gammaproteobacteria	Pseudomonadales	Pseudomonadaceae	Pseudomonas
New.CleanUp.ReferenceOTU1900	4.0	2.0	0.0	0.0	0.0	0.0	0.0	Bacteria	Proteobacteria	Alphaproteobacteria	Rhizobiales	Methylobacteriaceae	Methylobacterium
New.CleanUp.ReferenceOTU3372	1.0	0.0	0.0	0.0	0.0	0.0	1.0	Bacteria	Firmicutes	Bacilli	Bacillales	Staphylococcaceae	Staphylococcus	Staphylococcus_epidermidis
New.CleanUp.ReferenceOTU3370	1.0	0.0	1.0	0.0	0.0	0.0	0.0	Bacteria	Proteobacteria	Gammaproteobacteria	Pseudomonadales	Moraxellaceae
New.CleanUp.ReferenceOTU1909	0.0	1.0	1.0	0.0	0.0	0.0	0.0	Bacteria	Actinobacteria	Micrococcales	Micrococcaceae	Kocuria	uncultured_bacterium
New.CleanUp.ReferenceOTU2584	8.0	1.0	0.0	0.0	1.0	0.0	1.0	Unassigned
New.CleanUp.ReferenceOTU2583	0.0	0.0	0.0	0.0	4.0	0.0	0.0	Bacteria	Firmicutes	Bacilli	Bacillales	Paenibacillaceae	Paenibacillus	uncultured_Firmicutes_bacterium
New.CleanUp.ReferenceOTU2580	0.0	1.0	0.0	0.0	2.0	0.0	1.0	Bacteria	Firmicutes	Bacilli	Lactobacillales	Lactobacillaceae	Lactobacillus
New.CleanUp.ReferenceOTU2218	0.0	7.0	0.0	0.0	0.0	0.0	0.0	Bacteria	Proteobacteria	Betaproteobacteria	Burkholderiales	Comamonadaceae
New.CleanUp.ReferenceOTU2219	0.0	5.0	0.0	0.0	0.0	0.0	0.0	Bacteria	Proteobacteria	Gammaproteobacteria	Pseudomonadales	Pseudomonadaceae	Pseudomonas	uncultured_bacterium
New.CleanUp.ReferenceOTU1831	0.0	0.0	3.0	0.0	0.0	0.0	0.0	Bacteria	Proteobacteria	Betaproteobacteria	Burkholderiales	Comamonadaceae	Rhizobacter
New.CleanUp.ReferenceOTU1837	0.0	1.0	1.0	0.0	0.0	0.0	0.0	Unassigned
New.CleanUp.ReferenceOTU2344	8.0	1.0	2.0	0.0	0.0	2.0	0.0	Bacteria	Actinobacteria	Propionibacteriales	Propionibacteriaceae	Propionibacterium	uncultured_bacterium
New.CleanUp.ReferenceOTU2341	0.0	1.0	2.0	1.0	1.0	4.0	0.0	Bacteria	Proteobacteria	Alphaproteobacteria	Rhodospirillales	Acetobacteraceae	Acetobacter
New.CleanUp.ReferenceOTU2342	0.0	3.0	4.0	2.0	1.0	2.0	0.0	Bacteria	Proteobacteria	Alphaproteobacteria	Rhodospirillales	Acetobacteraceae	Acetobacter
New.CleanUp.ReferenceOTU1132	2.0	0.0	0.0	0.0	0.0	0.0	0.0	Bacteria	Proteobacteria	Gammaproteobacteria	Enterobacteriales	Enterobacteriaceae	Escherichia-Shigella	uncultured_bacterium
New.CleanUp.ReferenceOTU2690	4.0	17.0	8.0	12.0	0.0	20.0	0.0	Bacteria	Proteobacteria	Alphaproteobacteria	Rhodospirillales	Acetobacteraceae	Acetobacter
New.CleanUp.ReferenceOTU2691	0.0	0.0	0.0	0.0	0.0	2.0	0.0	Bacteria	Acidobacteria	DA052	uncultured_bacterium
New.CleanUp.ReferenceOTU2697	0.0	0.0	1.0	0.0	0.0	1.0	0.0	Bacteria	Bacteroidetes	Sphingobacteriia	Sphingobacteriales	Chitinophagaceae	Sediminibacterium	uncultured_bacterium
New.CleanUp.ReferenceOTU1133	2.0	0.0	1.0	0.0	0.0	0.0	0.0	Bacteria	Proteobacteria	Gammaproteobacteria
New.CleanUp.ReferenceOTU3181	0.0	1.0	1.0	0.0	1.0	0.0	0.0	Bacteria	Proteobacteria	Gammaproteobacteria	Enterobacteriales	Enterobacteriaceae
New.CleanUp.ReferenceOTU1130	4.0	1.0	0.0	0.0	0.0	0.0	0.0	Bacteria	Proteobacteria	Gammaproteobacteria	Enterobacteriales	Enterobacteriaceae
New.CleanUp.ReferenceOTU1134	3.0	0.0	0.0	0.0	0.0	0.0	0.0	Unassigned
New.CleanUp.ReferenceOTU2642	0.0	0.0	0.0	0.0	0.0	0.0	2.0	Bacteria	Proteobacteria	Gammaproteobacteria	Pseudomonadales	Moraxellaceae	Acinetobacter	uncultured_Acinetobacter_sp.
New.CleanUp.ReferenceOTU2565	0.0	0.0	3.0	6.0	7.0	5.0	1.0	Bacteria	Proteobacteria	Alphaproteobacteria	Rhodospirillales	Acetobacteraceae	Acetobacter
New.CleanUp.ReferenceOTU2566	0.0	0.0	0.0	0.0	0.0	1.0	1.0	Bacteria	Proteobacteria	Alphaproteobacteria	Rhodospirillales	Acetobacteraceae	Acetobacter	Acetobacter_pasteurianus
New.CleanUp.ReferenceOTU2567	1.0	0.0	0.0	0.0	0.0	2.0	2.0	Bacteria	Proteobacteria	Alphaproteobacteria	Rhodospirillales	Acetobacteraceae	Acetobacter	Acetobacter_pasteurianus
New.CleanUp.ReferenceOTU2561	0.0	0.0	0.0	0.0	0.0	3.0	0.0	Bacteria	Bacteroidetes	Sphingobacteriia	Sphingobacteriales	Sphingobacteriaceae	Pedobacter	uncultured_bacterium
New.CleanUp.ReferenceOTU2562	0.0	0.0	0.0	0.0	0.0	4.0	1.0	Bacteria	Proteobacteria	Alphaproteobacteria	Rhodospirillales	Acetobacteraceae	Acetobacter
New.CleanUp.ReferenceOTU2766	0.0	1.0	1.0	0.0	0.0	1.0	0.0	Bacteria	Proteobacteria	Alphaproteobacteria	Rhodospirillales	Acetobacteraceae	Acetobacter
New.CleanUp.ReferenceOTU2767	0.0	0.0	5.0	0.0	0.0	0.0	0.0	Bacteria	Firmicutes	Bacilli	Lactobacillales	Lactobacillaceae	Lactobacillus	Lactobacillus_brevis
New.CleanUp.ReferenceOTU2765	0.0	0.0	2.0	0.0	0.0	0.0	0.0	Bacteria	Actinobacteria	Propionibacteriales	Propionibacteriaceae	Propionibacterium	uncultured_bacterium
New.CleanUp.ReferenceOTU2763	4.0	0.0	3.0	0.0	2.0	0.0	2.0	Bacteria	Proteobacteria	Alphaproteobacteria	Rhizobiales	Methylobacteriaceae	Methylobacterium
New.CleanUp.ReferenceOTU1583	3.0	0.0	0.0	0.0	0.0	4.0	0.0	Bacteria	Proteobacteria	Gammaproteobacteria	Pseudomonadales	Moraxellaceae	Acinetobacter	uncultured_bacterium
New.CleanUp.ReferenceOTU1580	0.0	0.0	0.0	0.0	0.0	7.0	0.0	Bacteria	Bacteroidetes	Sphingobacteriia	Sphingobacteriales	Sphingobacteriaceae	Pedobacter	uncultured_bacterium
New.CleanUp.ReferenceOTU1587	0.0	0.0	0.0	0.0	0.0	6.0	0.0	Bacteria	Bacteroidetes	Cytophagia	Cytophagales	Cytophagaceae	Cytophaga
New.CleanUp.ReferenceOTU1589	1.0	2.0	0.0	4.0	0.0	2.0	0.0	Bacteria	Proteobacteria	Alphaproteobacteria	Rhodospirillales	Acetobacteraceae	Acetobacter
New.CleanUp.ReferenceOTU224	2.0	0.0	4.0	0.0	0.0	0.0	0.0	Bacteria	Deinococcus-Thermus	Deinococci	Deinococcales	Deinococcaceae	Deinococcus
New.CleanUp.ReferenceOTU225	0.0	0.0	5.0	0.0	0.0	0.0	3.0	Bacteria	Deinococcus-Thermus	Deinococci	Deinococcales	Deinococcaceae	Deinococcus
New.CleanUp.ReferenceOTU226	0.0	0.0	0.0	0.0	0.0	16.0	6.0	Bacteria	Firmicutes	Clostridia	Clostridiales	Family_XI_Incertae_Sedis	Peptoniphilus	uncultured_bacterium
New.CleanUp.ReferenceOTU227	0.0	0.0	0.0	0.0	0.0	0.0	2.0	Bacteria	Proteobacteria	Alphaproteobacteria	Rhizobiales	Aurantimonadaceae	uncultured
New.CleanUp.ReferenceOTU220	1.0	6.0	5.0	0.0	1.0	0.0	4.0	Bacteria	Proteobacteria	Betaproteobacteria	Burkholderiales	Comamonadaceae
New.CleanUp.ReferenceOTU221	0.0	0.0	7.0	0.0	0.0	0.0	0.0	Bacteria	Proteobacteria	Alphaproteobacteria	Caulobacterales	Caulobacteraceae	uncultured
New.CleanUp.ReferenceOTU222	5.0	17.0	8.0	0.0	0.0	0.0	5.0	Bacteria	Proteobacteria	Betaproteobacteria	Burkholderiales	Comamonadaceae	Aquabacterium
New.CleanUp.ReferenceOTU223	25.0	6.0	23.0	0.0	1.0	11.0	7.0	Bacteria	Actinobacteria	Propionibacteriales	Propionibacteriaceae	Propionibacterium	uncultured_bacterium
New.CleanUp.ReferenceOTU1054	3.0	0.0	0.0	2.0	5.0	2.0	6.0	Bacteria	Firmicutes	Bacilli	Lactobacillales	Lactobacillaceae	Lactobacillus	Lactobacillus_homohiochii
New.CleanUp.ReferenceOTU1057	0.0	0.0	0.0	2.0	0.0	0.0	0.0	Bacteria	Proteobacteria	Alphaproteobacteria	Rhodospirillales	Acetobacteraceae
New.CleanUp.ReferenceOTU1056	5.0	7.0	1.0	7.0	0.0	8.0	0.0	Bacteria	Proteobacteria	Alphaproteobacteria	Rhodospirillales	Acetobacteraceae	Acetobacter
New.CleanUp.ReferenceOTU228	0.0	0.0	4.0	0.0	0.0	0.0	0.0	Bacteria	Proteobacteria	Alphaproteobacteria	Rhodospirillales	Acetobacteraceae	Roseomonas
New.CleanUp.ReferenceOTU229	4.0	5.0	23.0	0.0	1.0	2.0	3.0	Bacteria	Proteobacteria	Alphaproteobacteria	Caulobacterales	Caulobacteraceae	Brevundimonas	uncultured_bacterium
New.CleanUp.ReferenceOTU1053	0.0	0.0	0.0	0.0	1.0	0.0	3.0	Bacteria	Firmicutes	Bacilli	Lactobacillales	Lactobacillaceae	Lactobacillus	Lactobacillus_homohiochii
New.CleanUp.ReferenceOTU1052	0.0	0.0	0.0	0.0	1.0	1.0	0.0	Bacteria	Proteobacteria	Alphaproteobacteria	Rhodospirillales	Acetobacteraceae	Acetobacter
New.CleanUp.ReferenceOTU1451	1.0	1.0	0.0	0.0	0.0	0.0	0.0	Bacteria	Proteobacteria	Gammaproteobacteria
New.CleanUp.ReferenceOTU1450	0.0	2.0	0.0	0.0	0.0	0.0	0.0	Bacteria	Firmicutes	Bacilli	Lactobacillales	Lactobacillaceae	Lactobacillus	Bacillus
New.CleanUp.ReferenceOTU133	10.0	6.0	12.0	2.0	1.0	0.0	16.0	Bacteria	Proteobacteria	Betaproteobacteria	Burkholderiales	Comamonadaceae	Aquabacterium
New.CleanUp.ReferenceOTU134	17.0	0.0	0.0	0.0	0.0	0.0	0.0	Bacteria	Firmicutes	Bacilli	Bacillales	Alicyclobacillaceae
New.CleanUp.ReferenceOTU138	18.0	1.0	5.0	1.0	0.0	0.0	9.0	Bacteria	Proteobacteria	Gammaproteobacteria	Legionellales	Legionellaceae	Legionella
New.CleanUp.ReferenceOTU139	0.0	0.0	11.0	0.0	0.0	0.0	0.0	Bacteria	Proteobacteria	Alphaproteobacteria	Rhizobiales	1174-901-12
New.CleanUp.ReferenceOTU272	7.0	0.0	0.0	0.0	0.0	0.0	0.0	Unassigned
New.CleanUp.ReferenceOTU648	0.0	3.0	0.0	0.0	0.0	0.0	1.0	Bacteria	Proteobacteria	Gammaproteobacteria	Vibrionales	Vibrionaceae	Photobacterium
New.CleanUp.ReferenceOTU1347	0.0	0.0	1.0	0.0	0.0	1.0	0.0	Bacteria	Proteobacteria	Alphaproteobacteria	Rhodospirillales	Acetobacteraceae	Acetobacter	Acetobacter_pasteurianus
New.CleanUp.ReferenceOTU1639	0.0	0.0	0.0	0.0	0.0	7.0	0.0	Unassigned
New.CleanUp.ReferenceOTU2906	1.0	2.0	1.0	0.0	0.0	1.0	1.0	Bacteria	Proteobacteria	Gammaproteobacteria	Pseudomonadales
New.CleanUp.ReferenceOTU2907	1.0	0.0	1.0	0.0	0.0	1.0	1.0	Bacteria	Proteobacteria	Alphaproteobacteria	Rhodospirillales	Acetobacteraceae	Acetobacter
New.CleanUp.ReferenceOTU350	3.0	1.0	2.0	0.0	0.0	0.0	4.0	Bacteria	Cyanobacteria	MLE1-12	uncultured_bacterium
New.CleanUp.ReferenceOTU354	3.0	0.0	0.0	0.0	0.0	0.0	1.0	Bacteria	Firmicutes	Bacilli	Lactobacillales	Streptococcaceae	Lactococcus	uncultured_bacterium
New.CleanUp.ReferenceOTU355	1.0	5.0	1.0	0.0	0.0	0.0	0.0	Bacteria	Proteobacteria	Alphaproteobacteria	Rhizobiales	Methylobacteriaceae	Methylobacterium
New.CleanUp.ReferenceOTU1637	0.0	8.0	3.0	1.0	5.0	12.0	6.0	Unassigned
New.CleanUp.ReferenceOTU357	1.0	3.0	1.0	0.0	0.0	0.0	0.0	Bacteria	Proteobacteria	Alphaproteobacteria	Sphingomonadales	Sphingomonadaceae	Sphingopyxis
New.CleanUp.ReferenceOTU1011	0.0	0.0	3.0	0.0	0.0	0.0	0.0	Bacteria	Firmicutes	Clostridia	Clostridiales	Family_XI_Incertae_Sedis	Finegoldia
New.CleanUp.ReferenceOTU738	0.0	0.0	2.0	0.0	0.0	0.0	0.0	Unassigned
New.CleanUp.ReferenceOTU739	0.0	0.0	31.0	0.0	0.0	0.0	0.0	Bacteria	Bacteroidetes	Sphingobacteriia	Sphingobacteriales	Sphingobacteriaceae	Mucilaginibacter
New.CleanUp.ReferenceOTU2833	5.0	0.0	1.0	0.0	0.0	0.0	0.0	Bacteria	Proteobacteria	Gammaproteobacteria	Pseudomonadales	Pseudomonadaceae	Pseudomonas	uncultured_bacterium
New.CleanUp.ReferenceOTU571	3.0	4.0	6.0	0.0	0.0	0.0	8.0	Bacteria	Proteobacteria	Betaproteobacteria	Burkholderiales	Comamonadaceae	Pelomonas
New.CleanUp.ReferenceOTU732	0.0	0.0	4.0	0.0	0.0	0.0	0.0	Bacteria	Bacteroidetes	Sphingobacteriia	Sphingobacteriales	Chitinophagaceae	uncultured	uncultured_Bacteroidetes_bacterium
New.CleanUp.ReferenceOTU733	1.0	0.0	0.0	0.0	0.0	1.0	2.0	Bacteria	Proteobacteria	Gammaproteobacteria	Enterobacteriales	Enterobacteriaceae	Escherichia-Shigella	uncultured_bacterium
New.CleanUp.ReferenceOTU730	1.0	0.0	7.0	0.0	0.0	0.0	0.0	Unassigned
New.CleanUp.ReferenceOTU736	0.0	0.0	10.0	0.0	0.0	0.0	0.0	Bacteria	Proteobacteria	Betaproteobacteria	Burkholderiales	Oxalobacteraceae	Massilia	uncultured_bacterium
New.CleanUp.ReferenceOTU1775	0.0	0.0	1.0	2.0	0.0	0.0	5.0	Bacteria	Proteobacteria	Alphaproteobacteria	Rhodospirillales	Acetobacteraceae	Acetobacter
New.CleanUp.ReferenceOTU1544	3.0	5.0	2.0	3.0	0.0	6.0	0.0	Bacteria	Proteobacteria	Alphaproteobacteria	Rhodospirillales	Acetobacteraceae	Acetobacter
New.CleanUp.ReferenceOTU1014	3.0	1.0	4.0	0.0	0.0	0.0	0.0	Bacteria	Proteobacteria	Gammaproteobacteria
New.CleanUp.ReferenceOTU912	1.0	0.0	1.0	0.0	0.0	0.0	0.0	Bacteria	Actinobacteria	Corynebacteriales	Corynebacteriaceae	Corynebacterium	uncultured_bacterium
New.CleanUp.ReferenceOTU913	0.0	0.0	3.0	0.0	0.0	0.0	0.0	Unassigned
New.CleanUp.ReferenceOTU910	1.0	0.0	1.0	0.0	0.0	0.0	0.0	Bacteria	Firmicutes
New.CleanUp.ReferenceOTU576	0.0	0.0	2.0	0.0	0.0	0.0	0.0	Bacteria	Candidate_division_TM7	uncultured_bacterium
New.CleanUp.ReferenceOTU914	2.0	1.0	0.0	0.0	0.0	0.0	0.0	Bacteria	Proteobacteria	Gammaproteobacteria	Enterobacteriales	Enterobacteriaceae	Escherichia-Shigella	uncultured_Parabacteroides_sp.
New.CleanUp.ReferenceOTU915	10.0	0.0	0.0	0.0	0.0	0.0	0.0	Bacteria	Acidobacteria	Candidatus_Chloracidobacterium	uncultured_bacterium
New.CleanUp.ReferenceOTU918	1.0	0.0	1.0	0.0	0.0	0.0	0.0	Bacteria	Proteobacteria	Alphaproteobacteria	Rhodospirillales	Acetobacteraceae	Acetobacter	Acetobacter_pasteurianus
New.CleanUp.ReferenceOTU641	3.0	16.0	0.0	0.0	0.0	0.0	2.0	Bacteria	Proteobacteria	Betaproteobacteria
New.CleanUp.ReferenceOTU2441	1.0	0.0	1.0	0.0	0.0	0.0	0.0	Bacteria	Proteobacteria	Alphaproteobacteria	Rhizobiales	Bradyrhizobiaceae	Bradyrhizobium
New.CleanUp.ReferenceOTU1790	0.0	0.0	0.0	0.0	0.0	0.0	2.0	Bacteria	Proteobacteria	Alphaproteobacteria	Rhodospirillales	Acetobacteraceae	Acetobacter
New.CleanUp.ReferenceOTU1346	0.0	0.0	1.0	0.0	0.0	0.0	1.0	Unassigned
New.CleanUp.ReferenceOTU1791	0.0	0.0	0.0	0.0	0.0	0.0	5.0	Unassigned
New.CleanUp.ReferenceOTU601	1.0	10.0	2.0	0.0	0.0	0.0	0.0	Bacteria	Proteobacteria	Betaproteobacteria	Burkholderiales	Comamonadaceae	Tepidimonas
New.CleanUp.ReferenceOTU2733	0.0	2.0	1.0	0.0	0.0	0.0	0.0	Bacteria	Firmicutes	Bacilli	Bacillales	Bacillaceae	Anoxybacillus	uncultured_organism
New.CleanUp.ReferenceOTU1504	6.0	0.0	4.0	0.0	0.0	6.0	0.0	Bacteria	Proteobacteria	Gammaproteobacteria	Pseudomonadales	Moraxellaceae	Acinetobacter
New.CleanUp.ReferenceOTU517	5.0	0.0	0.0	0.0	0.0	0.0	0.0	Bacteria	Actinobacteria	Micrococcales	Intrasporangiaceae	uncultured	uncultured_bacterium
New.CleanUp.ReferenceOTU2161	1.0	11.0	6.0	6.0	4.0	10.0	0.0	Bacteria	Proteobacteria	Alphaproteobacteria	Rhodospirillales	Acetobacteraceae	Acetobacter
New.CleanUp.ReferenceOTU2165	1.0	0.0	2.0	1.0	2.0	0.0	7.0	Bacteria	Proteobacteria	Alphaproteobacteria	Rhodospirillales	Acetobacteraceae	Gluconacetobacter
New.CleanUp.ReferenceOTU2166	7.0	0.0	5.0	5.0	3.0	4.0	12.0	Bacteria	Proteobacteria	Alphaproteobacteria	Rhodospirillales	Acetobacteraceae	Acetobacter
New.CleanUp.ReferenceOTU2167	2.0	0.0	1.0	6.0	3.0	1.0	2.0	Bacteria	Proteobacteria	Alphaproteobacteria	Rhodospirillales	Acetobacteraceae	Acetobacter
New.CleanUp.ReferenceOTU2168	0.0	0.0	0.0	2.0	0.0	0.0	0.0	Bacteria	Proteobacteria	Alphaproteobacteria	Rhodospirillales	Acetobacteraceae	Acetobacter
New.CleanUp.ReferenceOTU178	5.0	11.0	0.0	0.0	1.0	0.0	0.0	Bacteria	Proteobacteria	Betaproteobacteria	Nitrosomonadales	Nitrosomonadaceae	uncultured
New.CleanUp.ReferenceOTU179	0.0	38.0	2.0	0.0	1.0	0.0	0.0	Bacteria	Proteobacteria	Betaproteobacteria	Nitrosomonadales	Nitrosomonadaceae	uncultured	uncultured_bacterium
New.CleanUp.ReferenceOTU2222	5.0	23.0	6.0	0.0	5.0	0.0	5.0	Bacteria	Proteobacteria	Gammaproteobacteria	Pseudomonadales	Pseudomonadaceae	Pseudomonas	uncultured_bacterium
New.CleanUp.ReferenceOTU2226	0.0	18.0	3.0	0.0	0.0	0.0	2.0	Bacteria	Proteobacteria	Gammaproteobacteria	Pseudomonadales	Pseudomonadaceae	Pseudomonas	uncultured_bacterium
New.CleanUp.ReferenceOTU2224	0.0	1.0	1.0	0.0	0.0	0.0	0.0	Bacteria	Firmicutes	Bacilli	Bacillales	Bacillaceae	Geobacillus
New.CleanUp.ReferenceOTU78	0.0	0.0	20.0	0.0	0.0	0.0	0.0	Bacteria	Proteobacteria	Gammaproteobacteria	Xanthomonadales	Xanthomonadaceae
New.CleanUp.ReferenceOTU515	2.0	1.0	0.0	1.0	5.0	5.0	7.0	Bacteria	Proteobacteria	Alphaproteobacteria	Rhodospirillales	Acetobacteraceae	Acetobacter
New.CleanUp.ReferenceOTU762	2.0	0.0	0.0	0.0	0.0	0.0	0.0	Bacteria	Firmicutes	Bacilli	Lactobacillales	Streptococcaceae	Streptococcus
New.CleanUp.ReferenceOTU1933	0.0	0.0	3.0	0.0	0.0	0.0	0.0	Bacteria	Proteobacteria
New.CleanUp.ReferenceOTU1930	0.0	1.0	1.0	0.0	0.0	0.0	0.0	Bacteria	Bacteroidetes	Sphingobacteriia	Sphingobacteriales	Chitinophagaceae	Sediminibacterium
New.CleanUp.ReferenceOTU1931	0.0	0.0	1.0	0.0	0.0	0.0	1.0	Bacteria	Proteobacteria	Alphaproteobacteria	Rhodospirillales	Acetobacteraceae	Gluconacetobacter
New.CleanUp.ReferenceOTU1937	0.0	0.0	1.0	1.0	0.0	0.0	0.0	Bacteria	Proteobacteria	Alphaproteobacteria	Rhodospirillales	Acetobacteraceae	Acetobacter	Acetobacter_pasteurianus
New.CleanUp.ReferenceOTU1938	2.0	0.0	4.0	0.0	0.0	0.0	2.0	Bacteria	Proteobacteria	Alphaproteobacteria	Rhodospirillales	Acetobacteraceae	Acetobacter
New.CleanUp.ReferenceOTU3369	4.0	0.0	0.0	0.0	0.0	0.0	0.0	Bacteria	Deinococcus-Thermus	Deinococci	Thermales	Thermaceae	Thermus
New.CleanUp.ReferenceOTU3368	2.0	1.0	2.0	0.0	0.0	1.0	0.0	Bacteria	Proteobacteria	Gammaproteobacteria	Pseudomonadales	Moraxellaceae
New.CleanUp.ReferenceOTU2590	0.0	1.0	0.0	0.0	2.0	0.0	0.0	Bacteria	Proteobacteria	Gammaproteobacteria	Pseudomonadales	Pseudomonadaceae	Pseudomonas
New.CleanUp.ReferenceOTU2592	0.0	0.0	0.0	0.0	1.0	0.0	1.0	Bacteria	Proteobacteria	Betaproteobacteria	Burkholderiales	Oxalobacteraceae	Massilia	uncultured_bacterium
New.CleanUp.ReferenceOTU2595	6.0	0.0	1.0	0.0	0.0	0.0	0.0	Bacteria	Proteobacteria	Gammaproteobacteria
New.CleanUp.ReferenceOTU2594	3.0	0.0	0.0	0.0	0.0	0.0	0.0	Bacteria	Proteobacteria	Alphaproteobacteria	Rhizobiales	Rhizobiaceae	Rhizobium
New.CleanUp.ReferenceOTU2597	2.0	2.0	3.0	2.0	0.0	6.0	0.0	Bacteria	Proteobacteria	Alphaproteobacteria	Rhodospirillales	Acetobacteraceae	Acetobacter
New.CleanUp.ReferenceOTU2596	2.0	3.0	2.0	4.0	1.0	4.0	0.0	Bacteria	Proteobacteria	Alphaproteobacteria	Rhodospirillales	Acetobacteraceae	Acetobacter
New.CleanUp.ReferenceOTU1067	2.0	7.0	1.0	4.0	1.0	3.0	2.0	Bacteria	Proteobacteria	Alphaproteobacteria	Rhodospirillales	Acetobacteraceae	Gluconacetobacter
New.CleanUp.ReferenceOTU1819	0.0	1.0	0.0	0.0	0.0	0.0	1.0	Bacteria	Deinococcus-Thermus	Deinococci	Deinococcales	Deinococcaceae	Deinococcus	Deinococcus_sp._R-36685
New.CleanUp.ReferenceOTU764	2.0	0.0	0.0	0.0	0.0	1.0	0.0	Bacteria	Proteobacteria	Alphaproteobacteria	Rhodospirillales	Acetobacteraceae	Acetobacter
New.CleanUp.ReferenceOTU2357	6.0	1.0	2.0	0.0	0.0	7.0	0.0	Bacteria	Proteobacteria	Gammaproteobacteria	Pseudomonadales
New.CleanUp.ReferenceOTU2356	0.0	8.0	2.0	2.0	0.0	2.0	0.0	Bacteria	Proteobacteria	Alphaproteobacteria	Rhodospirillales	Acetobacteraceae	Acetobacter
New.CleanUp.ReferenceOTU1807	0.0	1.0	0.0	0.0	0.0	0.0	1.0	Bacteria	Cyanobacteria	MLE1-12	uncultured_bacterium
New.CleanUp.ReferenceOTU1802	0.0	0.0	0.0	0.0	0.0	0.0	2.0	Bacteria	Proteobacteria	Alphaproteobacteria
New.CleanUp.ReferenceOTU1800	6.0	1.0	0.0	0.0	0.0	0.0	2.0	Bacteria	Proteobacteria	Alphaproteobacteria	Rhizobiales	Methylobacteriaceae	Methylobacterium
New.CleanUp.ReferenceOTU3777	0.0	2.0	0.0	0.0	0.0	0.0	0.0	Bacteria	Proteobacteria	Gammaproteobacteria	Pseudomonadales	Pseudomonadaceae	Pseudomonas	uncultured_bacterium
New.CleanUp.ReferenceOTU2687	1.0	0.0	1.0	0.0	0.0	1.0	0.0	Bacteria	Proteobacteria	Gammaproteobacteria	Enterobacteriales	Enterobacteriaceae	Escherichia-Shigella
New.CleanUp.ReferenceOTU2686	1.0	0.0	0.0	0.0	0.0	1.0	0.0	Bacteria	Proteobacteria	Betaproteobacteria	Burkholderiales	Comamonadaceae	Tepidimonas
New.CleanUp.ReferenceOTU2681	1.0	2.0	0.0	1.0	0.0	4.0	0.0	Bacteria	Proteobacteria	Alphaproteobacteria	Rhodospirillales	Acetobacteraceae	Acetobacter
New.CleanUp.ReferenceOTU2680	1.0	0.0	3.0	0.0	0.0	4.0	0.0	Bacteria	Proteobacteria	Gammaproteobacteria	Pseudomonadales	Moraxellaceae	Acinetobacter	uncultured_bacterium
New.CleanUp.ReferenceOTU2682	0.0	2.0	0.0	0.0	0.0	1.0	0.0	Bacteria	Actinobacteria	Micrococcales	Microbacteriaceae	Leucobacter	uncultured_bacterium
New.CleanUp.ReferenceOTU703	2.0	1.0	0.0	0.0	0.0	0.0	0.0	Bacteria	Proteobacteria	Betaproteobacteria	Burkholderiales	Oxalobacteraceae
New.CleanUp.ReferenceOTU701	0.0	2.0	0.0	0.0	0.0	0.0	0.0	Unassigned
New.CleanUp.ReferenceOTU3221	3.0	0.0	0.0	1.0	0.0	1.0	2.0	Bacteria	Proteobacteria	Alphaproteobacteria	Rhodospirillales	Acetobacteraceae	Acetobacter
New.CleanUp.ReferenceOTU3177	2.0	9.0	3.0	3.0	0.0	2.0	0.0	Bacteria	Proteobacteria	Alphaproteobacteria	Rhodospirillales	Acetobacteraceae	Acetobacter
New.CleanUp.ReferenceOTU3170	0.0	1.0	1.0	0.0	0.0	0.0	0.0	Bacteria	Bacteroidetes	Sphingobacteriia	Sphingobacteriales	Sphingobacteriaceae	Sphingobacterium
New.CleanUp.ReferenceOTU3173	3.0	12.0	4.0	3.0	1.0	6.0	0.0	Bacteria	Proteobacteria	Alphaproteobacteria	Rhodospirillales	Acetobacteraceae	Acetobacter
New.CleanUp.ReferenceOTU1262	1.0	0.0	0.0	0.0	0.0	6.0	0.0	Bacteria	Deinococcus-Thermus	Deinococci	Thermales	Thermaceae	Thermus
New.CleanUp.ReferenceOTU258	2.0	3.0	1.0	0.0	2.0	0.0	2.0	Bacteria	Proteobacteria	Alphaproteobacteria	Rhizobiales	Methylobacteriaceae	Methylobacterium
New.CleanUp.ReferenceOTU1260	0.0	0.0	0.0	0.0	0.0	9.0	0.0	Bacteria	Firmicutes	Clostridia	Clostridiales	Family_XI_Incertae_Sedis	Finegoldia
New.CleanUp.ReferenceOTU704	0.0	2.0	0.0	0.0	0.0	0.0	0.0	Bacteria	Firmicutes	Bacilli	Bacillales	Staphylococcaceae	Staphylococcus	uncultured_bacterium
New.CleanUp.ReferenceOTU3081	0.0	0.0	0.0	0.0	0.0	1.0	3.0	Bacteria	Proteobacteria	Alphaproteobacteria	Rhodospirillales	Acetobacteraceae	Acetobacter	Acetobacter_pasteurianus
New.CleanUp.ReferenceOTU2578	3.0	0.0	0.0	0.0	0.0	0.0	0.0	Bacteria	Proteobacteria	Betaproteobacteria
New.CleanUp.ReferenceOTU2574	0.0	1.0	0.0	0.0	0.0	1.0	0.0	Bacteria	Proteobacteria	Alphaproteobacteria	Rhodospirillales	Acetobacteraceae	Acetobacter
New.CleanUp.ReferenceOTU2572	4.0	3.0	3.0	3.0	0.0	6.0	0.0	Bacteria	Proteobacteria	Alphaproteobacteria	Rhodospirillales	Acetobacteraceae	Acetobacter
New.CleanUp.ReferenceOTU319	2.0	1.0	2.0	0.0	0.0	2.0	0.0	Bacteria	Proteobacteria	Gammaproteobacteria	Enterobacteriales	Enterobacteriaceae
New.CleanUp.ReferenceOTU253	8.0	6.0	0.0	0.0	2.0	0.0	1.0	Bacteria	Firmicutes	Bacilli	Lactobacillales	Streptococcaceae	Streptococcus	uncultured_bacterium
New.CleanUp.ReferenceOTU2771	0.0	5.0	0.0	0.0	0.0	0.0	0.0	Bacteria	Firmicutes	Bacilli	Bacillales	Staphylococcaceae	Staphylococcus
New.CleanUp.ReferenceOTU2770	0.0	2.0	0.0	0.0	0.0	0.0	0.0	Bacteria	Proteobacteria	Betaproteobacteria	Burkholderiales	Oxalobacteraceae	Massilia	uncultured_bacterium
New.CleanUp.ReferenceOTU2774	0.0	2.0	1.0	0.0	0.0	0.0	0.0	Bacteria	Proteobacteria	Alphaproteobacteria	Caulobacterales	Caulobacteraceae	Brevundimonas
New.CleanUp.ReferenceOTU651	0.0	8.0	0.0	0.0	0.0	0.0	0.0	Bacteria	Bacteroidetes	Flavobacteria	Flavobacteriales	Flavobacteriaceae	Chryseobacterium	uncultured_bacterium
New.CleanUp.ReferenceOTU1780	0.0	3.0	0.0	0.0	0.0	0.0	3.0	Unassigned
New.CleanUp.ReferenceOTU774	11.0	0.0	0.0	0.0	0.0	0.0	0.0	Bacteria
New.CleanUp.ReferenceOTU2512	2.0	0.0	0.0	0.0	0.0	0.0	0.0	Bacteria	Proteobacteria	Gammaproteobacteria	Enterobacteriales	Enterobacteriaceae	Escherichia-Shigella
New.CleanUp.ReferenceOTU588	0.0	3.0	0.0	0.0	0.0	0.0	5.0	Unassigned
New.CleanUp.ReferenceOTU1692	0.0	2.0	1.0	0.0	1.0	2.0	0.0	Bacteria	Proteobacteria	Alphaproteobacteria	Rhodospirillales	Acetobacteraceae	Acetobacter
New.CleanUp.ReferenceOTU581	15.0	17.0	10.0	1.0	1.0	0.0	2.0	Bacteria	Proteobacteria	Gammaproteobacteria	Legionellales	Legionellaceae	Legionella	uncultured_bacterium
New.CleanUp.ReferenceOTU583	0.0	1.0	3.0	0.0	0.0	0.0	0.0	Bacteria	Proteobacteria	Betaproteobacteria	Burkholderiales	Comamonadaceae	Pelomonas
New.CleanUp.ReferenceOTU582	0.0	0.0	2.0	0.0	0.0	0.0	0.0	Unassigned
New.CleanUp.ReferenceOTU1024	0.0	0.0	3.0	0.0	0.0	0.0	0.0	Unassigned
New.CleanUp.ReferenceOTU1026	0.0	0.0	2.0	0.0	0.0	2.0	0.0	Bacteria	Actinobacteria	Micrococcales	Micrococcaceae	Micrococcus
New.CleanUp.ReferenceOTU105	3.0	6.0	39.0	0.0	0.0	0.0	0.0	Bacteria	Proteobacteria	Gammaproteobacteria	Pseudomonadales	Moraxellaceae	Acinetobacter	uncultured_Acinetobacter_sp.
New.CleanUp.ReferenceOTU104	0.0	3.0	1.0	1.0	0.0	0.0	6.0	Unassigned
New.CleanUp.ReferenceOTU107	0.0	0.0	2.0	0.0	2.0	0.0	2.0	Bacteria	Cyanobacteria	Chloroplast	uncultured_bacterium
New.CleanUp.ReferenceOTU106	0.0	0.0	2.0	0.0	1.0	0.0	2.0	Bacteria	Proteobacteria	Alphaproteobacteria	Rhizobiales	Brucellaceae	Ochrobactrum
New.CleanUp.ReferenceOTU101	3.0	14.0	0.0	15.0	5.0	6.0	23.0	Unassigned
New.CleanUp.ReferenceOTU100	8.0	16.0	5.0	10.0	50.0	46.0	89.0	Unassigned
New.CleanUp.ReferenceOTU103	2.0	0.0	6.0	0.0	2.0	0.0	2.0	Bacteria	Proteobacteria	Alphaproteobacteria	Rhodobacterales
New.CleanUp.ReferenceOTU102	30.0	0.0	5.0	0.0	0.0	0.0	7.0	Bacteria	Cyanobacteria	MLE1-12	uncultured_bacterium
New.CleanUp.ReferenceOTU3795	0.0	2.0	0.0	0.0	0.0	0.0	0.0	Bacteria	Proteobacteria	Gammaproteobacteria	Pseudomonadales	Pseudomonadaceae	Pseudomonas	uncultured_bacterium
New.CleanUp.ReferenceOTU109	10.0	0.0	8.0	10.0	7.0	6.0	15.0	Bacteria	Proteobacteria	Alphaproteobacteria	Rhodospirillales	Acetobacteraceae	Acetobacter
New.CleanUp.ReferenceOTU108	9.0	0.0	0.0	0.0	0.0	0.0	0.0	Bacteria	Proteobacteria	Alphaproteobacteria	Sphingomonadales
New.CleanUp.ReferenceOTU1691	0.0	1.0	1.0	0.0	2.0	0.0	0.0	Bacteria	Proteobacteria	Alphaproteobacteria	Rhodospirillales	Acetobacteraceae	Acetobacter
New.CleanUp.ReferenceOTU3558	0.0	2.0	0.0	0.0	0.0	0.0	0.0	Bacteria	Proteobacteria	Betaproteobacteria	Burkholderiales	Comamonadaceae	Pelomonas
New.CleanUp.ReferenceOTU1334	2.0	0.0	1.0	0.0	0.0	0.0	1.0	Bacteria	Proteobacteria	Gammaproteobacteria	Pseudomonadales
New.CleanUp.ReferenceOTU3511	0.0	2.0	0.0	0.0	0.0	1.0	0.0	Bacteria	Proteobacteria	Alphaproteobacteria	Rhodospirillales	Acetobacteraceae	Gluconacetobacter
New.CleanUp.ReferenceOTU1330	1.0	2.0	0.0	0.0	0.0	0.0	1.0	Bacteria	Proteobacteria	Alphaproteobacteria	Rhodospirillales	Acetobacteraceae	Acetobacter
New.CleanUp.ReferenceOTU1332	1.0	2.0	1.0	5.0	0.0	5.0	0.0	Bacteria	Proteobacteria	Alphaproteobacteria	Rhodospirillales	Acetobacteraceae	Acetobacter
New.CleanUp.ReferenceOTU1333	0.0	2.0	0.0	0.0	0.0	0.0	0.0	Bacteria	Actinobacteria	Micrococcales	Micrococcaceae	Citricoccus
New.CleanUp.ReferenceOTU695	0.0	8.0	1.0	0.0	0.0	0.0	0.0	Bacteria	Proteobacteria	Gammaproteobacteria	Pseudomonadales	Pseudomonadaceae	Pseudomonas	uncultured_bacterium
New.CleanUp.ReferenceOTU697	0.0	3.0	1.0	0.0	0.0	0.0	0.0	Bacteria	Proteobacteria	Gammaproteobacteria	Pseudomonadales	Moraxellaceae	Acinetobacter	uncultured_bacterium
New.CleanUp.ReferenceOTU692	1.0	12.0	2.0	0.0	1.0	0.0	1.0	Bacteria	Proteobacteria	Betaproteobacteria	Nitrosomonadales	Nitrosomonadaceae	uncultured	uncultured_bacterium
New.CleanUp.ReferenceOTU369	5.0	1.0	0.0	0.0	0.0	0.0	0.0	Bacteria	Proteobacteria	Alphaproteobacteria	Rhizobiales	Methylobacteriaceae	Methylobacterium
New.CleanUp.ReferenceOTU365	3.0	0.0	0.0	0.0	0.0	0.0	0.0	Bacteria	Firmicutes	Clostridia	Clostridiales	Lachnospiraceae	Johnsonella
New.CleanUp.ReferenceOTU366	5.0	0.0	2.0	0.0	0.0	0.0	0.0	Unassigned
New.CleanUp.ReferenceOTU361	7.0	2.0	6.0	0.0	2.0	0.0	4.0	Bacteria	Proteobacteria	Alphaproteobacteria	Rhizobiales	Methylobacteriaceae	Methylobacterium
New.CleanUp.ReferenceOTU360	3.0	0.0	1.0	0.0	0.0	0.0	0.0	Bacteria	Proteobacteria	Betaproteobacteria	Burkholderiales	Comamonadaceae	Acidovorax	uncultured_bacterium
New.CleanUp.ReferenceOTU219	0.0	0.0	7.0	0.0	0.0	0.0	0.0	Bacteria	Proteobacteria	Gammaproteobacteria	Vibrionales	Vibrionaceae	Vibrio
New.CleanUp.ReferenceOTU2824	1.0	0.0	1.0	0.0	0.0	0.0	0.0	Bacteria
New.CleanUp.ReferenceOTU749	3.0	1.0	3.0	4.0	1.0	2.0	0.0	Bacteria	Proteobacteria	Alphaproteobacteria	Rhodospirillales	Acetobacteraceae	Acetobacter
New.CleanUp.ReferenceOTU748	1.0	1.0	6.0	0.0	0.0	3.0	0.0	Bacteria	Proteobacteria	Gammaproteobacteria	Enterobacteriales	Enterobacteriaceae	Enterobacter	uncultured_bacterium
New.CleanUp.ReferenceOTU3422	1.0	0.0	1.0	0.0	3.0	5.0	4.0	Bacteria	Firmicutes	Bacilli	Lactobacillales	Lactobacillaceae	Lactobacillus	Lactobacillus_homohiochii
New.CleanUp.ReferenceOTU744	0.0	0.0	1.0	0.0	0.0	0.0	1.0	Bacteria	Firmicutes	Bacilli	Lactobacillales	Lactobacillaceae	Lactobacillus
New.CleanUp.ReferenceOTU3426	0.0	0.0	0.0	1.0	0.0	0.0	1.0	Bacteria	Proteobacteria	Alphaproteobacteria	Rhodospirillales	Acetobacteraceae	Acetobacter	Acetobacter_pasteurianus
New.CleanUp.ReferenceOTU742	0.0	0.0	2.0	0.0	0.0	0.0	0.0	Bacteria	Proteobacteria	Gammaproteobacteria	Alteromonadales
New.CleanUp.ReferenceOTU741	1.0	0.0	30.0	0.0	0.0	0.0	0.0	Bacteria	Bacteroidetes	Sphingobacteriia	Sphingobacteriales	Sphingobacteriaceae	Mucilaginibacter
New.CleanUp.ReferenceOTU965	1.0	0.0	7.0	0.0	0.0	0.0	0.0	Bacteria	Proteobacteria	Betaproteobacteria	Burkholderiales	Oxalobacteraceae	Massilia	uncultured_bacterium
New.CleanUp.ReferenceOTU962	4.0	2.0	3.0	0.0	0.0	0.0	0.0	Bacteria	Proteobacteria	Alphaproteobacteria	Rhizobiales	Methylobacteriaceae	Methylobacterium
New.CleanUp.ReferenceOTU1156	0.0	0.0	0.0	0.0	1.0	0.0	1.0	Bacteria	Proteobacteria	Gammaproteobacteria	Pseudomonadales	Pseudomonadaceae	Pseudomonas
New.CleanUp.ReferenceOTU1158	0.0	0.0	0.0	0.0	0.0	2.0	1.0	Bacteria	Actinobacteria	Micrococcales	Micrococcaceae	Micrococcus
New.CleanUp.ReferenceOTU1159	0.0	0.0	0.0	0.0	0.0	0.0	3.0	Bacteria	Proteobacteria	Betaproteobacteria	Methylophilales	Methylophilaceae	Methylophilus	uncultured_bacterium
New.CleanUp.ReferenceOTU10	121.0	3.0	16.0	0.0	1.0	0.0	21.0	Bacteria	Proteobacteria	Alphaproteobacteria	Rhizobiales	Methylobacteriaceae	Methylobacterium
New.CleanUp.ReferenceOTU969	0.0	0.0	1.0	1.0	0.0	1.0	0.0	Bacteria	Proteobacteria	Alphaproteobacteria	Rhodospirillales	Acetobacteraceae	Acetobacter
New.CleanUp.ReferenceOTU968	0.0	0.0	2.0	1.0	0.0	0.0	0.0	Bacteria	Proteobacteria	Alphaproteobacteria	Sphingomonadales	Sphingomonadaceae
New.CleanUp.ReferenceOTU1868	6.0	1.0	7.0	0.0	0.0	1.0	1.0	Bacteria	Proteobacteria	Alphaproteobacteria	Caulobacterales	Caulobacteraceae	uncultured
New.CleanUp.ReferenceOTU2919	1.0	3.0	1.0	9.0	0.0	4.0	0.0	Bacteria	Proteobacteria	Alphaproteobacteria	Rhodospirillales	Acetobacteraceae	Acetobacter
New.CleanUp.ReferenceOTU2914	0.0	0.0	1.0	0.0	1.0	4.0	0.0	Bacteria	Proteobacteria	Alphaproteobacteria	Rhodospirillales	Acetobacteraceae	Acetobacter
New.CleanUp.ReferenceOTU2916	0.0	2.0	3.0	0.0	0.0	1.0	0.0	Bacteria	Proteobacteria	Alphaproteobacteria	Rhodospirillales	Acetobacteraceae	Acetobacter
New.CleanUp.ReferenceOTU2911	0.0	0.0	1.0	3.0	2.0	2.0	1.0	Bacteria	Proteobacteria	Alphaproteobacteria	Rhodospirillales	Acetobacteraceae	Acetobacter
New.CleanUp.ReferenceOTU2910	0.0	0.0	0.0	1.0	2.0	2.0	2.0	Bacteria	Proteobacteria	Alphaproteobacteria	Rhodospirillales	Acetobacteraceae	Acetobacter
New.CleanUp.ReferenceOTU2912	0.0	0.0	0.0	0.0	1.0	1.0	0.0	Bacteria	Proteobacteria	Alphaproteobacteria	Rhodospirillales	Acetobacteraceae	Acetobacter
New.CleanUp.ReferenceOTU2891	2.0	2.0	0.0	3.0	2.0	5.0	0.0	Bacteria	Proteobacteria	Alphaproteobacteria	Rhodospirillales	Acetobacteraceae	Acetobacter
New.CleanUp.ReferenceOTU670	0.0	3.0	0.0	0.0	0.0	0.0	0.0	Bacteria	Proteobacteria	Gammaproteobacteria	Pseudomonadales	Moraxellaceae	Acinetobacter
New.CleanUp.ReferenceOTU814	1.0	3.0	0.0	0.0	0.0	0.0	2.0	Bacteria	Proteobacteria	Betaproteobacteria	Burkholderiales	Comamonadaceae
New.CleanUp.ReferenceOTU812	7.0	0.0	1.0	0.0	0.0	0.0	2.0	Bacteria	Proteobacteria	Alphaproteobacteria	Rhizobiales	Methylobacteriaceae	Methylobacterium
New.CleanUp.ReferenceOTU2897	2.0	0.0	0.0	2.0	1.0	2.0	0.0	Bacteria	Proteobacteria	Alphaproteobacteria	Rhodospirillales	Acetobacteraceae	Acetobacter
New.CleanUp.ReferenceOTU790	2.0	0.0	0.0	0.0	0.0	0.0	0.0	Bacteria	Proteobacteria	Betaproteobacteria	Burkholderiales	Comamonadaceae	Variovorax	uncultured_bacterium
New.CleanUp.ReferenceOTU3428	2.0	0.0	0.0	0.0	0.0	0.0	1.0	Bacteria	Proteobacteria	Betaproteobacteria	Burkholderiales	Comamonadaceae	Acidovorax	uncultured_bacterium
New.CleanUp.ReferenceOTU791	1.0	0.0	0.0	0.0	0.0	1.0	0.0	Bacteria	Proteobacteria	Alphaproteobacteria	Rhodospirillales	Acetobacteraceae	Acetobacter	Acetobacter_pasteurianus
New.CleanUp.ReferenceOTU794	0.0	0.0	1.0	0.0	0.0	1.0	0.0	Bacteria	Actinobacteria	Micrococcales	Micrococcaceae	Micrococcus
New.CleanUp.ReferenceOTU613	1.0	8.0	1.0	0.0	1.0	0.0	0.0	Bacteria	Proteobacteria	Gammaproteobacteria	Enterobacteriales
New.CleanUp.ReferenceOTU795	2.0	1.0	3.0	0.0	0.0	1.0	0.0	Bacteria	Bacteroidetes	Flavobacteria	Flavobacteriales	Flavobacteriaceae	Cloacibacterium	uncultured_bacterium
New.CleanUp.ReferenceOTU658	0.0	11.0	2.0	0.0	0.0	1.0	0.0	Bacteria	Bacteroidetes	Flavobacteria	Flavobacteriales	Flavobacteriaceae	Flavobacterium	uncultured_bacterium
New.CleanUp.ReferenceOTU409	0.0	0.0	1.0	1.0	2.0	1.0	1.0	Bacteria	Proteobacteria	Alphaproteobacteria	Rhodospirillales	Acetobacteraceae	Acetobacter	Acetobacter_pasteurianus
New.CleanUp.ReferenceOTU3880	0.0	0.0	2.0	0.0	0.0	0.0	0.0	Bacteria	Proteobacteria	Alphaproteobacteria	Rhodospirillales	Acetobacteraceae	Acetobacter
New.CleanUp.ReferenceOTU3884	0.0	12.0	1.0	0.0	0.0	0.0	0.0	Bacteria	Proteobacteria	Gammaproteobacteria	Pseudomonadales	Pseudomonadaceae	Pseudomonas
New.CleanUp.ReferenceOTU2173	0.0	2.0	0.0	0.0	0.0	0.0	0.0	Bacteria	Proteobacteria	Gammaproteobacteria	Enterobacteriales	Enterobacteriaceae
New.CleanUp.ReferenceOTU2172	2.0	1.0	4.0	0.0	0.0	0.0	1.0	Bacteria	Bacteroidetes	Sphingobacteriia	Sphingobacteriales	Chitinophagaceae	Sediminibacterium	uncultured_bacterium
New.CleanUp.ReferenceOTU2171	1.0	3.0	6.0	3.0	1.0	2.0	1.0	Bacteria	Proteobacteria	Alphaproteobacteria	Rhodospirillales	Acetobacteraceae	Acetobacter
New.CleanUp.ReferenceOTU2170	0.0	0.0	0.0	1.0	0.0	0.0	1.0	Bacteria	Proteobacteria	Alphaproteobacteria	Sphingomonadales	Sphingomonadaceae	Sphingopyxis
New.CleanUp.ReferenceOTU2177	0.0	12.0	0.0	0.0	0.0	0.0	0.0	Bacteria	Bacteroidetes	Flavobacteria	Flavobacteriales	Flavobacteriaceae	Chryseobacterium
New.CleanUp.ReferenceOTU2216	0.0	3.0	0.0	0.0	0.0	0.0	0.0	Bacteria	Firmicutes	Bacilli	Bacillales	Staphylococcaceae	Staphylococcus
New.CleanUp.ReferenceOTU1929	0.0	1.0	1.0	0.0	0.0	0.0	0.0	Bacteria	Proteobacteria	Betaproteobacteria	Burkholderiales	Comamonadaceae	Tepidimonas
New.CleanUp.ReferenceOTU1927	2.0	0.0	6.0	0.0	0.0	1.0	0.0	Bacteria	Proteobacteria	Betaproteobacteria	Burkholderiales
New.CleanUp.ReferenceOTU1926	0.0	0.0	3.0	0.0	0.0	1.0	0.0	Bacteria	Candidate_division_TM7	uncultured_bacterium
New.CleanUp.ReferenceOTU1921	0.0	0.0	2.0	0.0	1.0	0.0	4.0	Bacteria	Firmicutes	Bacilli	Lactobacillales	Lactobacillaceae	Lactobacillus
New.CleanUp.ReferenceOTU1923	1.0	0.0	1.0	0.0	1.0	0.0	0.0	Bacteria	Firmicutes	Bacilli	Bacillales	Bacillaceae	Anoxybacillus	uncultured_organism
New.CleanUp.ReferenceOTU281	3.0	0.0	0.0	0.0	0.0	0.0	0.0	Bacteria	Firmicutes
New.CleanUp.ReferenceOTU954	0.0	0.0	2.0	0.0	0.0	0.0	0.0	Bacteria	Actinobacteria	Micrococcales	Micrococcaceae	Kocuria	uncultured_bacterium
New.CleanUp.ReferenceOTU28	0.0	0.0	123.0	0.0	0.0	0.0	0.0	Bacteria	Bacteroidetes	Sphingobacteriia	Sphingobacteriales	Sphingobacteriaceae	Mucilaginibacter
New.CleanUp.ReferenceOTU2114	1.0	1.0	0.0	1.0	3.0	1.0	1.0	Unassigned
New.CleanUp.ReferenceOTU953	1.0	0.0	1.0	0.0	0.0	0.0	0.0	Bacteria	Proteobacteria	Alphaproteobacteria	Rhizobiales	Rhizobiaceae	Rhizobium	uncultured_bacterium
New.CleanUp.ReferenceOTU3311	0.0	0.0	0.0	3.0	0.0	2.0	0.0	Bacteria	Proteobacteria	Alphaproteobacteria	Rhodospirillales	Acetobacteraceae	Acetobacter
New.CleanUp.ReferenceOTU3313	0.0	0.0	2.0	1.0	2.0	1.0	2.0	Bacteria	Proteobacteria	Alphaproteobacteria	Rhodospirillales	Acetobacteraceae	Acetobacter	Acetobacter_pasteurianus
New.CleanUp.ReferenceOTU3318	10.0	7.0	2.0	10.0	1.0	13.0	0.0	Bacteria	Proteobacteria	Alphaproteobacteria	Rhodospirillales	Acetobacteraceae	Acetobacter
New.CleanUp.ReferenceOTU3319	0.0	0.0	0.0	1.0	1.0	0.0	0.0	Bacteria	Proteobacteria	Alphaproteobacteria	Rhodospirillales	Acetobacteraceae	Acetobacter
New.CleanUp.ReferenceOTU1104	4.0	0.0	0.0	0.0	0.0	1.0	1.0	Bacteria	Firmicutes
New.CleanUp.ReferenceOTU26	25.0	0.0	0.0	0.0	0.0	0.0	15.0	Bacteria	Candidate_division_TM7	uncultured_bacterium
New.CleanUp.ReferenceOTU1343	1.0	7.0	3.0	0.0	0.0	0.0	0.0	Bacteria	Proteobacteria	Gammaproteobacteria	Pseudomonadales	Moraxellaceae	Acinetobacter	uncultured_Acinetobacter_sp.
New.CleanUp.ReferenceOTU502	2.0	0.0	2.0	0.0	0.0	0.0	0.0	Bacteria	Cyanobacteria	MLE1-12
New.CleanUp.ReferenceOTU496	4.0	0.0	12.0	0.0	0.0	1.0	1.0	Bacteria	Actinobacteria	Propionibacteriales	Propionibacteriaceae	Propionibacterium	uncultured_bacterium
New.CleanUp.ReferenceOTU494	8.0	2.0	5.0	0.0	0.0	0.0	2.0	Bacteria	Proteobacteria	Alphaproteobacteria	Rhizobiales	Methylobacteriaceae	Methylobacterium
New.CleanUp.ReferenceOTU1746	1.0	3.0	0.0	1.0	1.0	1.0	0.0	Bacteria	Proteobacteria	Alphaproteobacteria	Rhodospirillales	Acetobacteraceae
New.CleanUp.ReferenceOTU1479	2.0	0.0	0.0	0.0	0.0	0.0	0.0	Bacteria	Firmicutes	Clostridia
New.CleanUp.ReferenceOTU2362	1.0	0.0	1.0	0.0	0.0	0.0	0.0	Bacteria	Proteobacteria	Gammaproteobacteria	Enterobacteriales	Enterobacteriaceae	Escherichia-Shigella	uncultured_Parabacteroides_sp.
New.CleanUp.ReferenceOTU1818	1.0	0.0	1.0	0.0	0.0	0.0	2.0	Bacteria	Proteobacteria	Alphaproteobacteria	Rhizobiales	Methylobacteriaceae	Methylobacterium
New.CleanUp.ReferenceOTU2360	0.0	1.0	2.0	0.0	0.0	1.0	0.0	Bacteria	Actinobacteria	Propionibacteriales	Propionibacteriaceae	Propionibacterium	uncultured_bacterium
New.CleanUp.ReferenceOTU2361	2.0	3.0	1.0	0.0	0.0	0.0	3.0	Bacteria	Proteobacteria	Betaproteobacteria	Burkholderiales	Comamonadaceae	Pelomonas
New.CleanUp.ReferenceOTU2365	0.0	3.0	1.0	1.0	0.0	1.0	0.0	Bacteria	Proteobacteria	Alphaproteobacteria	Rhodospirillales	Acetobacteraceae	Acetobacter
New.CleanUp.ReferenceOTU1813	1.0	0.0	0.0	0.0	3.0	0.0	3.0	Bacteria	Firmicutes	Bacilli	Lactobacillales	Lactobacillaceae	Lactobacillus	Lactobacillus_homohiochii
New.CleanUp.ReferenceOTU1815	0.0	0.0	0.0	0.0	0.0	0.0	3.0	Bacteria	Proteobacteria	Betaproteobacteria	Burkholderiales	Comamonadaceae
New.CleanUp.ReferenceOTU1817	0.0	0.0	0.0	0.0	0.0	0.0	7.0	Bacteria	Proteobacteria	Gammaproteobacteria	Pseudomonadales	Moraxellaceae	Acinetobacter
New.CleanUp.ReferenceOTU3760	0.0	0.0	0.0	0.0	0.0	1.0	5.0	Bacteria	Proteobacteria	Alphaproteobacteria	Rhodospirillales	Acetobacteraceae	Acetobacter
New.CleanUp.ReferenceOTU618	0.0	0.0	0.0	0.0	0.0	0.0	2.0	Bacteria	Actinobacteria	Propionibacteriales	Propionibacteriaceae	Propionibacterium
New.CleanUp.ReferenceOTU3165	1.0	2.0	0.0	0.0	0.0	2.0	0.0	Unassigned
New.CleanUp.ReferenceOTU3161	0.0	0.0	2.0	0.0	0.0	0.0	0.0	Bacteria	Proteobacteria	Gammaproteobacteria	Pseudomonadales	Moraxellaceae	Acinetobacter	uncultured_bacterium
New.CleanUp.ReferenceOTU3169	2.0	2.0	0.0	0.0	0.0	0.0	0.0	Bacteria	Proteobacteria	Betaproteobacteria	Burkholderiales	Comamonadaceae	Aquabacterium
New.CleanUp.ReferenceOTU3168	0.0	2.0	0.0	0.0	0.0	0.0	0.0	Bacteria	Proteobacteria	Alphaproteobacteria	Rhodospirillales	Acetobacteraceae	Acetobacter
New.CleanUp.ReferenceOTU574	0.0	1.0	1.0	0.0	0.0	0.0	0.0	Bacteria	Proteobacteria	Alphaproteobacteria	Rhodospirillales	Acetobacteraceae	Acetobacter
New.CleanUp.ReferenceOTU1506	3.0	0.0	0.0	0.0	0.0	1.0	0.0	Bacteria	Firmicutes	Bacilli	Lactobacillales	Streptococcaceae	Lactococcus	uncultured_bacterium
New.CleanUp.ReferenceOTU714	2.0	6.0	9.0	5.0	4.0	7.0	0.0	Bacteria	Proteobacteria	Alphaproteobacteria	Rhodospirillales	Acetobacteraceae
New.CleanUp.ReferenceOTU506	1.0	2.0	1.0	1.0	0.0	3.0	0.0	Bacteria	Proteobacteria	Alphaproteobacteria	Rhodospirillales	Acetobacteraceae	Acetobacter
New.CleanUp.ReferenceOTU526	3.0	2.0	0.0	0.0	0.0	0.0	2.0	Bacteria	Proteobacteria	Betaproteobacteria	Methylophilales	Methylophilaceae	Methylophilus	uncultured_bacterium
New.CleanUp.ReferenceOTU3090	0.0	0.0	1.0	0.0	0.0	0.0	1.0	Bacteria	Proteobacteria	Betaproteobacteria	Burkholderiales	Comamonadaceae	Tepidimonas
New.CleanUp.ReferenceOTU2237	2.0	0.0	0.0	0.0	4.0	1.0	3.0	Bacteria	Proteobacteria	Alphaproteobacteria	Rhodospirillales	Acetobacteraceae	Acetobacter
New.CleanUp.ReferenceOTU2548	0.0	0.0	1.0	2.0	2.0	1.0	0.0	Bacteria	Proteobacteria	Alphaproteobacteria	Rhodospirillales	Acetobacteraceae	Acetobacter
New.CleanUp.ReferenceOTU3097	1.0	2.0	0.0	0.0	0.0	0.0	1.0	Bacteria	Proteobacteria	Betaproteobacteria	Burkholderiales	Comamonadaceae	Aquabacterium
New.CleanUp.ReferenceOTU2542	1.0	0.0	0.0	3.0	0.0	1.0	0.0	Bacteria	Proteobacteria	Alphaproteobacteria	Rhodospirillales	Acetobacteraceae	Acetobacter
New.CleanUp.ReferenceOTU2543	0.0	0.0	0.0	2.0	0.0	0.0	0.0	Bacteria	Proteobacteria	Alphaproteobacteria	Rhodospirillales	Acetobacteraceae	Acetobacter
New.CleanUp.ReferenceOTU2546	0.0	0.0	1.0	6.0	1.0	1.0	2.0	Bacteria	Proteobacteria	Alphaproteobacteria	Rhodospirillales	Acetobacteraceae	Acetobacter
New.CleanUp.ReferenceOTU2544	2.0	0.0	1.0	2.0	10.0	2.0	2.0	Bacteria	Proteobacteria	Alphaproteobacteria	Rhodospirillales	Acetobacteraceae	Acetobacter
New.CleanUp.ReferenceOTU2784	0.0	7.0	0.0	0.0	0.0	0.0	0.0	Bacteria	Proteobacteria	Betaproteobacteria	Methylophilales	Methylophilaceae	Methylophilus	uncultured_bacterium
New.CleanUp.ReferenceOTU2780	0.0	4.0	0.0	0.0	0.0	0.0	0.0	Bacteria	Firmicutes	Bacilli	Bacillales	Staphylococcaceae	Staphylococcus	uncultured_bacterium
New.CleanUp.ReferenceOTU2783	0.0	1.0	2.0	0.0	0.0	0.0	0.0	Bacteria	Firmicutes	Bacilli	Bacillales	Bacillaceae	Anoxybacillus	uncultured_organism
New.CleanUp.ReferenceOTU2789	0.0	7.0	3.0	4.0	3.0	5.0	0.0	Bacteria	Proteobacteria	Alphaproteobacteria	Rhodospirillales	Acetobacteraceae	Acetobacter
New.CleanUp.ReferenceOTU543	4.0	6.0	4.0	3.0	1.0	2.0	0.0	Bacteria	Proteobacteria	Alphaproteobacteria	Rhodospirillales	Acetobacteraceae	Acetobacter
New.CleanUp.ReferenceOTU716	2.0	0.0	2.0	0.0	0.0	0.0	0.0	Bacteria	Proteobacteria	Alphaproteobacteria	Rhodospirillales	Acetobacteraceae	Acetobacter
New.CleanUp.ReferenceOTU598	1.0	6.0	19.0	0.0	0.0	0.0	0.0	Bacteria	Firmicutes	Bacilli	Bacillales	Bacillaceae	Geobacillus
New.CleanUp.ReferenceOTU599	0.0	0.0	10.0	0.0	0.0	0.0	0.0	Unassigned
New.CleanUp.ReferenceOTU594	2.0	0.0	4.0	4.0	1.0	3.0	4.0	Bacteria	Proteobacteria	Alphaproteobacteria	Rhodospirillales	Acetobacteraceae	Acetobacter
New.CleanUp.ReferenceOTU595	3.0	0.0	3.0	0.0	1.0	0.0	0.0	Bacteria	Bacteroidetes	Flavobacteria	Flavobacteriales	Flavobacteriaceae	Cloacibacterium	uncultured_bacterium
New.CleanUp.ReferenceOTU1037	0.0	0.0	0.0	0.0	2.0	0.0	0.0	Bacteria	Actinobacteria	Frankiales	Nakamurellaceae
New.CleanUp.ReferenceOTU591	0.0	0.0	5.0	0.0	0.0	0.0	0.0	Bacteria	Bacteroidetes	Cytophagia	Cytophagales	Cytophagaceae	Leadbetterella	uncultured_bacterium
New.CleanUp.ReferenceOTU717	2.0	0.0	1.0	0.0	0.0	0.0	1.0	Bacteria	Proteobacteria	Alphaproteobacteria	Rhizobiales	Methylobacteriaceae	Methylobacterium
New.CleanUp.ReferenceOTU3781	0.0	2.0	0.0	0.0	0.0	0.0	0.0	Bacteria	Proteobacteria	Gammaproteobacteria	B38	uncultured_bacterium
New.CleanUp.ReferenceOTU118	0.0	14.0	0.0	0.0	0.0	0.0	0.0	Bacteria	Bacteroidetes	Flavobacteria	Flavobacteriales	Flavobacteriaceae	Chryseobacterium	uncultured_bacterium
New.CleanUp.ReferenceOTU119	1.0	4.0	5.0	9.0	4.0	10.0	0.0	Bacteria	Proteobacteria	Alphaproteobacteria	Rhodospirillales	Acetobacteraceae	Acetobacter
New.CleanUp.ReferenceOTU922	0.0	0.0	9.0	0.0	0.0	0.0	0.0	Bacteria	Proteobacteria	Alphaproteobacteria	Rhizobiales	1174-901-12
New.CleanUp.ReferenceOTU113	21.0	0.0	0.0	0.0	0.0	0.0	0.0	Unassigned
New.CleanUp.ReferenceOTU111	1.0	1.0	1.0	1.0	1.0	0.0	6.0	Bacteria	Proteobacteria	Betaproteobacteria	Burkholderiales	Comamonadaceae
New.CleanUp.ReferenceOTU116	0.0	0.0	3.0	2.0	6.0	0.0	6.0	Bacteria	Proteobacteria	Betaproteobacteria	Burkholderiales
New.CleanUp.ReferenceOTU95	20.0	0.0	14.0	0.0	0.0	0.0	0.0	Bacteria	Proteobacteria	Alphaproteobacteria	Rhizobiales
New.CleanUp.ReferenceOTU96	3.0	0.0	4.0	11.0	10.0	2.0	8.0	Bacteria	Proteobacteria	Alphaproteobacteria	Rhodospirillales	Acetobacteraceae	Acetobacter
New.CleanUp.ReferenceOTU115	2.0	0.0	2.0	0.0	1.0	0.0	0.0	Unassigned
New.CleanUp.ReferenceOTU682	4.0	6.0	3.0	3.0	0.0	3.0	0.0	Bacteria	Proteobacteria	Alphaproteobacteria	Rhodospirillales	Acetobacteraceae	Acetobacter
New.CleanUp.ReferenceOTU683	0.0	1.0	1.0	0.0	0.0	0.0	0.0	Bacteria	Proteobacteria	Alphaproteobacteria	Sphingomonadales	Sphingomonadaceae
New.CleanUp.ReferenceOTU680	2.0	4.0	0.0	0.0	0.0	0.0	0.0	Bacteria	Proteobacteria	Gammaproteobacteria	B38	uncultured_bacterium
New.CleanUp.ReferenceOTU1324	0.0	2.0	0.0	0.0	1.0	1.0	0.0	Bacteria	Proteobacteria	Alphaproteobacteria	Rhodospirillales	Acetobacteraceae	Acetobacter
New.CleanUp.ReferenceOTU1323	1.0	1.0	0.0	0.0	0.0	1.0	0.0	Bacteria	Firmicutes
New.CleanUp.ReferenceOTU687	0.0	2.0	0.0	0.0	0.0	0.0	1.0	Bacteria	Proteobacteria	Betaproteobacteria	Burkholderiales	Comamonadaceae	Pelomonas
New.CleanUp.ReferenceOTU684	0.0	2.0	0.0	0.0	0.0	0.0	0.0	Unassigned
New.CleanUp.ReferenceOTU1320	1.0	1.0	2.0	0.0	1.0	0.0	0.0	Bacteria	Proteobacteria	Alphaproteobacteria	Rhodospirillales	Acetobacteraceae	Gluconacetobacter
New.CleanUp.ReferenceOTU688	0.0	3.0	6.0	7.0	1.0	4.0	0.0	Bacteria	Proteobacteria	Alphaproteobacteria	Rhodospirillales	Acetobacteraceae	Acetobacter
New.CleanUp.ReferenceOTU1499	1.0	0.0	0.0	0.0	0.0	1.0	1.0	Bacteria	Firmicutes	Bacilli	Lactobacillales	Streptococcaceae	Streptococcus	uncultured_bacterium
New.CleanUp.ReferenceOTU1498	6.0	0.0	0.0	0.0	0.0	2.0	0.0	Bacteria	Proteobacteria	Alphaproteobacteria	Rhizobiales
New.CleanUp.ReferenceOTU1329	0.0	2.0	0.0	0.0	0.0	0.0	0.0	Bacteria	Actinobacteria	Micrococcales	Micrococcaceae	Kocuria	uncultured_bacterium
New.CleanUp.ReferenceOTU372	8.0	3.0	3.0	0.0	0.0	0.0	3.0	Bacteria	Proteobacteria	Alphaproteobacteria	Caulobacterales	Caulobacteraceae
New.CleanUp.ReferenceOTU373	5.0	0.0	0.0	0.0	0.0	0.0	0.0	Bacteria	Firmicutes	Bacilli	Bacillales	Paenibacillaceae	Paenibacillus
New.CleanUp.ReferenceOTU370	14.0	0.0	2.0	0.0	0.0	0.0	0.0	Bacteria	Proteobacteria	Gammaproteobacteria	Pseudomonadales	Pseudomonadaceae	Pseudomonas	uncultured_bacterium
New.CleanUp.ReferenceOTU371	0.0	0.0	0.0	3.0	2.0	1.0	1.0	Bacteria	Proteobacteria	Alphaproteobacteria	Rhodospirillales	Acetobacteraceae	Acetobacter
New.CleanUp.ReferenceOTU376	2.0	0.0	4.0	0.0	0.0	0.0	0.0	Bacteria	Proteobacteria	Betaproteobacteria	Burkholderiales
New.CleanUp.ReferenceOTU377	3.0	0.0	0.0	0.0	0.0	0.0	0.0	Bacteria	Candidate_division_TM7	uncultured_bacterium
New.CleanUp.ReferenceOTU375	1.0	0.0	2.0	0.0	0.0	0.0	0.0	Bacteria	Cyanobacteria	MLE1-12
New.CleanUp.ReferenceOTU1505	2.0	0.0	0.0	0.0	0.0	0.0	0.0	Bacteria	Candidate_division_WS6	uncultured_candidate_division_WS6_bacterium
New.CleanUp.ReferenceOTU3435	0.0	0.0	0.0	0.0	0.0	3.0	0.0	Bacteria	Proteobacteria	Alphaproteobacteria	Rhodospirillales	Candidatus_Alysiosphaera	uncultured_bacterium
New.CleanUp.ReferenceOTU3434	0.0	0.0	0.0	1.0	0.0	2.0	0.0	Bacteria	Proteobacteria	Alphaproteobacteria	Rhodospirillales	Acetobacteraceae	Acetobacter
New.CleanUp.ReferenceOTU3437	1.0	0.0	4.0	0.0	2.0	2.0	6.0	Bacteria	Proteobacteria	Alphaproteobacteria	Rhodospirillales	Acetobacteraceae	Acetobacter
New.CleanUp.ReferenceOTU3436	0.0	0.0	0.0	1.0	1.0	1.0	0.0	Bacteria	Proteobacteria	Alphaproteobacteria	Rhodospirillales	Acetobacteraceae	Acetobacter
New.CleanUp.ReferenceOTU759	4.0	0.0	0.0	0.0	0.0	0.0	0.0	Bacteria	Actinobacteria	Corynebacteriales	Corynebacteriaceae	Corynebacterium	uncultured_bacterium
New.CleanUp.ReferenceOTU208	4.0	0.0	3.0	0.0	2.0	0.0	0.0	Unassigned
New.CleanUp.ReferenceOTU209	14.0	0.0	0.0	0.0	0.0	0.0	0.0	Bacteria	Proteobacteria	Alphaproteobacteria	Rhizobiales	Bradyrhizobiaceae
New.CleanUp.ReferenceOTU206	0.0	0.0	0.0	0.0	0.0	0.0	4.0	Bacteria	Firmicutes	Clostridia	Clostridiales	Family_XI_Incertae_Sedis	Peptoniphilus	uncultured_bacterium
New.CleanUp.ReferenceOTU207	0.0	0.0	1.0	0.0	2.0	0.0	3.0	Bacteria	Proteobacteria	Betaproteobacteria	Burkholderiales	Comamonadaceae	Tepidimonas
New.CleanUp.ReferenceOTU204	0.0	0.0	2.0	0.0	0.0	0.0	0.0	Bacteria	Proteobacteria	Alphaproteobacteria	Rhodobacterales	Rhodobacteraceae
New.CleanUp.ReferenceOTU757	13.0	15.0	6.0	0.0	1.0	0.0	1.0	Bacteria	Proteobacteria	Betaproteobacteria	Burkholderiales	Comamonadaceae	Acidovorax	uncultured_bacterium
New.CleanUp.ReferenceOTU202	3.0	0.0	0.0	0.0	0.0	0.0	0.0	Unassigned
New.CleanUp.ReferenceOTU203	1.0	2.0	4.0	5.0	6.0	0.0	2.0	Bacteria
New.CleanUp.ReferenceOTU201	0.0	0.0	2.0	0.0	0.0	1.0	0.0	Bacteria	Firmicutes	Bacilli	Bacillales	Staphylococcaceae	Staphylococcus	uncultured_bacterium
New.CleanUp.ReferenceOTU3561	0.0	5.0	0.0	0.0	0.0	0.0	0.0	Bacteria	Proteobacteria	Alphaproteobacteria	Sphingomonadales	Sphingomonadaceae	Sphingobium	uncultured_Sphingobium_sp.
New.CleanUp.ReferenceOTU1147	3.0	2.0	3.0	1.0	0.0	3.0	0.0	Bacteria	Proteobacteria	Alphaproteobacteria	Rhodospirillales	Acetobacteraceae	Acetobacter
New.CleanUp.ReferenceOTU972	0.0	0.0	3.0	0.0	0.0	0.0	0.0	Bacteria	Proteobacteria	Betaproteobacteria	Hot_Creek_32	uncultured_bacterium
New.CleanUp.ReferenceOTU973	1.0	0.0	1.0	0.0	0.0	0.0	0.0	Bacteria	Proteobacteria	Gammaproteobacteria	Enterobacteriales	Enterobacteriaceae	Escherichia-Shigella
New.CleanUp.ReferenceOTU129	0.0	0.0	17.0	0.0	0.0	0.0	0.0	Bacteria	Proteobacteria	Gammaproteobacteria	Legionellales	Coxiellaceae	Aquicella	uncultured_bacterium
New.CleanUp.ReferenceOTU979	1.0	0.0	1.0	0.0	0.0	0.0	2.0	Bacteria	Proteobacteria	Alphaproteobacteria	Rhodospirillales	Acetobacteraceae	Acetobacter	Acetobacter_pasteurianus
New.CleanUp.ReferenceOTU2960	1.0	0.0	0.0	0.0	1.0	0.0	1.0	Bacteria	Proteobacteria	Alphaproteobacteria	Rhodospirillales	Acetobacteraceae	Acetobacter
New.CleanUp.ReferenceOTU2962	0.0	0.0	0.0	1.0	1.0	0.0	1.0	Bacteria	Proteobacteria	Alphaproteobacteria	Rhodospirillales	Acetobacteraceae	Acetobacter
New.CleanUp.ReferenceOTU2964	0.0	0.0	0.0	1.0	1.0	0.0	1.0	Bacteria	Proteobacteria	Alphaproteobacteria	Rhodospirillales	Acetobacteraceae	Acetobacter
New.CleanUp.ReferenceOTU2965	1.0	0.0	0.0	1.0	1.0	0.0	2.0	Bacteria	Proteobacteria	Alphaproteobacteria	Rhodospirillales	Acetobacteraceae	Acetobacter
New.CleanUp.ReferenceOTU2966	0.0	1.0	0.0	5.0	1.0	1.0	4.0	Bacteria	Proteobacteria	Alphaproteobacteria	Rhodospirillales	Acetobacteraceae	Acetobacter
New.CleanUp.ReferenceOTU615	5.0	5.0	0.0	0.0	1.0	0.0	2.0	Bacteria	Proteobacteria	Alphaproteobacteria	Rhizobiales	Methylobacteriaceae	Methylobacterium
New.CleanUp.ReferenceOTU614	0.0	1.0	1.0	0.0	0.0	0.0	0.0	Bacteria	Proteobacteria	Alphaproteobacteria	Rhodospirillales	Acetobacteraceae
New.CleanUp.ReferenceOTU617	0.0	1.0	1.0	0.0	0.0	0.0	0.0	Bacteria	Bacteroidetes	Sphingobacteriia	Sphingobacteriales	Chitinophagaceae	Sediminibacterium
New.CleanUp.ReferenceOTU616	5.0	0.0	4.0	7.0	11.0	10.0	10.0	Bacteria	Proteobacteria	Alphaproteobacteria	Rhodospirillales	Acetobacteraceae	Acetobacter
New.CleanUp.ReferenceOTU3374	0.0	0.0	0.0	0.0	0.0	1.0	1.0	Bacteria	Proteobacteria	Alphaproteobacteria	Rhodospirillales	Acetobacteraceae	Acetobacter
New.CleanUp.ReferenceOTU3375	0.0	0.0	3.0	0.0	0.0	3.0	7.0	Bacteria	Proteobacteria	Alphaproteobacteria	Rhodospirillales	Acetobacteraceae	Acetobacter
New.CleanUp.ReferenceOTU2146	1.0	7.0	5.0	4.0	0.0	7.0	0.0	Bacteria	Proteobacteria	Alphaproteobacteria	Rhodospirillales	Acetobacteraceae	Acetobacter
New.CleanUp.ReferenceOTU2144	0.0	0.0	0.0	1.0	0.0	1.0	0.0	Bacteria	Proteobacteria	Alphaproteobacteria	Rhodospirillales	Acetobacteraceae	Acetobacter
New.CleanUp.ReferenceOTU2145	2.0	0.0	0.0	3.0	0.0	3.0	0.0	Bacteria	Proteobacteria	Alphaproteobacteria	Rhodospirillales	Acetobacteraceae
New.CleanUp.ReferenceOTU2142	0.0	0.0	1.0	3.0	2.0	1.0	0.0	Bacteria	Proteobacteria	Alphaproteobacteria	Rhodospirillales	Acetobacteraceae	Acetobacter
New.CleanUp.ReferenceOTU2140	1.0	1.0	1.0	2.0	0.0	2.0	0.0	Bacteria	Proteobacteria	Alphaproteobacteria	Rhodospirillales	Acetobacteraceae	Acetobacter
New.CleanUp.ReferenceOTU2141	0.0	0.0	0.0	2.0	0.0	0.0	0.0	Bacteria	Proteobacteria	Alphaproteobacteria	Rhodospirillales	Acetobacteraceae	Acetobacter
New.CleanUp.ReferenceOTU1033	5.0	3.0	5.0	0.0	4.0	0.0	0.0	Bacteria	Actinobacteria	Micrococcales
New.CleanUp.ReferenceOTU2429	2.0	0.0	1.0	0.0	0.0	0.0	0.0	Bacteria	Proteobacteria	Alphaproteobacteria	Rhizobiales	Xanthobacteraceae	Xanthobacter
New.CleanUp.ReferenceOTU1031	0.0	3.0	0.0	1.0	1.0	3.0	1.0	Unassigned
New.CleanUp.ReferenceOTU2428	3.0	0.0	0.0	0.0	0.0	0.0	0.0	Bacteria	Proteobacteria	Betaproteobacteria	Burkholderiales	Comamonadaceae	Aquabacterium
New.CleanUp.ReferenceOTU1030	3.0	0.0	1.0	6.0	4.0	5.0	3.0	Bacteria	Proteobacteria	Alphaproteobacteria	Rhodospirillales	Acetobacteraceae	Acetobacter
New.CleanUp.ReferenceOTU592	0.0	0.0	7.0	0.0	0.0	0.0	0.0	Bacteria	Firmicutes	Bacilli	Bacillales	Bacillaceae	Bacillus
New.CleanUp.ReferenceOTU590	0.0	0.0	2.0	0.0	0.0	0.0	0.0	Bacteria	Proteobacteria	Alphaproteobacteria	Rhizobiales	Methylobacteriaceae	Methylobacterium
New.CleanUp.ReferenceOTU1224	0.0	0.0	0.0	0.0	0.0	0.0	3.0	Bacteria	Proteobacteria	Alphaproteobacteria	Caulobacterales	Caulobacteraceae	Brevundimonas	uncultured_bacterium
New.CleanUp.ReferenceOTU1536	2.0	0.0	4.0	0.0	0.0	0.0	1.0	Bacteria	Proteobacteria	Alphaproteobacteria	Rhizobiales	Methylobacteriaceae	Methylobacterium	uncultured_Methylobacterium_sp.
New.CleanUp.ReferenceOTU2205	0.0	2.0	0.0	0.0	0.0	0.0	0.0	Bacteria	Bacteroidetes	Cytophagia	Cytophagales	Cytophagaceae	Dyadobacter	uncultured_bacterium
New.CleanUp.ReferenceOTU2206	0.0	2.0	0.0	0.0	0.0	0.0	0.0	Bacteria	Proteobacteria	Alphaproteobacteria	Sphingomonadales
New.CleanUp.ReferenceOTU1952	2.0	0.0	1.0	1.0	0.0	0.0	0.0	Bacteria	Proteobacteria	Gammaproteobacteria	Pseudomonadales	Pseudomonadaceae	Pseudomonas
New.CleanUp.ReferenceOTU1953	1.0	0.0	0.0	0.0	0.0	1.0	0.0	Bacteria	Actinobacteria	Propionibacteriales	Propionibacteriaceae	Propionibacterium	uncultured_bacterium
New.CleanUp.ReferenceOTU1954	3.0	0.0	2.0	0.0	0.0	1.0	0.0	Bacteria	Actinobacteria	Propionibacteriales	Propionibacteriaceae	Propionibacterium
New.CleanUp.ReferenceOTU3622	2.0	0.0	0.0	0.0	0.0	0.0	0.0	Bacteria	Bacteroidetes	Cytophagia	Cytophagales	Cyclobacteriaceae	Algoriphagus
New.CleanUp.ReferenceOTU1957	2.0	2.0	1.0	0.0	0.0	0.0	0.0	Bacteria	Proteobacteria	Alphaproteobacteria	Caulobacterales	Caulobacteraceae	Brevundimonas
New.CleanUp.ReferenceOTU2423	6.0	4.0	1.0	0.0	0.0	0.0	0.0	Bacteria	Proteobacteria	Gammaproteobacteria	Pseudomonadales	Pseudomonadaceae	Pseudomonas	uncultured_bacterium
New.CleanUp.ReferenceOTU505	4.0	0.0	0.0	0.0	0.0	0.0	0.0	Bacteria	Bacteroidetes	Sphingobacteriia	Sphingobacteriales	Chitinophagaceae	uncultured	uncultured_bacterium
New.CleanUp.ReferenceOTU504	0.0	0.0	0.0	0.0	0.0	0.0	4.0	Bacteria	Proteobacteria	Gammaproteobacteria	Pseudomonadales	Moraxellaceae	Acinetobacter	uncultured_Acinetobacter_sp.
New.CleanUp.ReferenceOTU2718	0.0	0.0	1.0	0.0	0.0	1.0	0.0	Bacteria	Firmicutes	Bacilli	Bacillales	Family_XII_Incertae_Sedis	Exiguobacterium	uncultured_Exiguobacterium_sp.
New.CleanUp.ReferenceOTU1281	0.0	0.0	0.0	0.0	0.0	5.0	0.0	Bacteria	Actinobacteria	Corynebacteriales	Corynebacteriaceae	Corynebacterium
New.CleanUp.ReferenceOTU3628	1.0	0.0	1.0	0.0	0.0	0.0	0.0	Bacteria	Firmicutes	Bacilli
New.CleanUp.ReferenceOTU3300	0.0	0.0	0.0	0.0	2.0	0.0	0.0	Unassigned
New.CleanUp.ReferenceOTU3307	0.0	0.0	0.0	1.0	0.0	1.0	0.0	Unassigned
New.CleanUp.ReferenceOTU3305	3.0	4.0	1.0	7.0	0.0	0.0	0.0	Bacteria	Proteobacteria	Alphaproteobacteria	Rhodospirillales	Acetobacteraceae
New.CleanUp.ReferenceOTU3308	0.0	0.0	0.0	1.0	0.0	1.0	0.0	Unassigned
New.CleanUp.ReferenceOTU894	3.0	2.0	0.0	0.0	0.0	0.0	0.0	Bacteria	Firmicutes	Bacilli	Lactobacillales	Streptococcaceae	Lactococcus	uncultured_bacterium
New.CleanUp.ReferenceOTU2373	0.0	1.0	0.0	1.0	0.0	0.0	0.0	Bacteria	Proteobacteria	Alphaproteobacteria	Rhodospirillales	Acetobacteraceae	Acetobacter
New.CleanUp.ReferenceOTU2710	1.0	0.0	0.0	0.0	0.0	1.0	0.0	Bacteria	Proteobacteria	Gammaproteobacteria	Enterobacteriales	Enterobacteriaceae
New.CleanUp.ReferenceOTU98	89.0	0.0	5.0	1.0	0.0	0.0	7.0	Bacteria	Proteobacteria	Alphaproteobacteria	Rhizobiales	Methylobacteriaceae	Methylobacterium
New.CleanUp.ReferenceOTU99	10.0	25.0	11.0	17.0	5.0	23.0	1.0	Bacteria	Proteobacteria	Alphaproteobacteria	Rhodospirillales	Acetobacteraceae	Acetobacter
New.CleanUp.ReferenceOTU0	284.0	121.0	80.0	3.0	21.0	0.0	24.0	Bacteria	Proteobacteria	Betaproteobacteria	Burkholderiales	Comamonadaceae	Aquabacterium
New.CleanUp.ReferenceOTU3239	1.0	0.0	0.0	0.0	0.0	0.0	1.0	Bacteria	Proteobacteria	Gammaproteobacteria	Enterobacteriales	Enterobacteriaceae
New.CleanUp.ReferenceOTU3238	1.0	0.0	2.0	0.0	0.0	0.0	0.0	Bacteria	Proteobacteria	Alphaproteobacteria	Rhizobiales	Methylobacteriaceae	Methylobacterium	uncultured_bacterium
New.CleanUp.ReferenceOTU3237	2.0	0.0	0.0	0.0	0.0	0.0	0.0	Bacteria	Proteobacteria	Betaproteobacteria	Burkholderiales	Comamonadaceae	Acidovorax	uncultured_bacterium
New.CleanUp.ReferenceOTU3236	2.0	0.0	0.0	2.0	1.0	0.0	1.0	Bacteria	Proteobacteria	Alphaproteobacteria	Rhodospirillales	Acetobacteraceae	Acetobacter
New.CleanUp.ReferenceOTU3233	1.0	0.0	1.0	0.0	0.0	0.0	0.0	Bacteria	Proteobacteria	Alphaproteobacteria	Rhizobiales	Methylobacteriaceae	Methylobacterium
New.CleanUp.ReferenceOTU3231	0.0	0.0	2.0	0.0	0.0	0.0	0.0	Bacteria	Firmicutes	Bacilli	Lactobacillales	Leuconostocaceae	Leuconostoc	uncultured_bacterium
New.CleanUp.ReferenceOTU112	20.0	0.0	0.0	0.0	0.0	0.0	0.0	Bacteria	Actinobacteria	Propionibacteriales	Propionibacteriaceae
New.CleanUp.ReferenceOTU91	0.0	22.0	0.0	0.0	0.0	0.0	0.0	Bacteria	Actinobacteria	Micrococcales	Micrococcaceae
New.CleanUp.ReferenceOTU92	0.0	29.0	0.0	0.0	0.0	0.0	12.0	Bacteria	Bacteroidetes	Flavobacteria	Flavobacteriales	Cryomorphaceae	Fluviicola	uncultured_bacterium
New.CleanUp.ReferenceOTU93	0.0	0.0	7.0	0.0	0.0	0.0	0.0	Bacteria	Proteobacteria	Alphaproteobacteria	Sphingomonadales	Sphingomonadaceae	Sphingomonas	uncultured_bacterium
New.CleanUp.ReferenceOTU94	0.0	11.0	0.0	0.0	0.0	0.0	0.0	Bacteria	Proteobacteria	Alphaproteobacteria	Rhodospirillales	Acetobacteraceae	Roseomonas	uncultured_bacterium
New.CleanUp.ReferenceOTU1163	1.0	0.0	0.0	0.0	0.0	0.0	1.0	Bacteria	Proteobacteria	Alphaproteobacteria	Caulobacterales	Caulobacteraceae
New.CleanUp.ReferenceOTU117	4.0	0.0	0.0	0.0	0.0	7.0	0.0	Bacteria	Actinobacteria	Micrococcales	Microbacteriaceae	Leucobacter	uncultured_bacterium
New.CleanUp.ReferenceOTU3152	3.0	0.0	1.0	0.0	0.0	0.0	0.0	Bacteria	Proteobacteria	Alphaproteobacteria	Rhizobiales	Hyphomicrobiaceae	Pedomicrobium	uncultured_bacterium
New.CleanUp.ReferenceOTU3150	1.0	0.0	1.0	0.0	0.0	0.0	0.0	Bacteria	Proteobacteria	Gammaproteobacteria
New.CleanUp.ReferenceOTU3156	0.0	1.0	2.0	0.0	0.0	0.0	0.0	Bacteria	Proteobacteria	Betaproteobacteria	Burkholderiales	Comamonadaceae	Tepidimonas
New.CleanUp.ReferenceOTU114	27.0	3.0	21.0	0.0	4.0	0.0	9.0	Bacteria	Proteobacteria	Deltaproteobacteria	Myxococcales	0319-6G20	uncultured_bacterium
New.CleanUp.ReferenceOTU3155	0.0	0.0	2.0	0.0	0.0	0.0	0.0	Bacteria	Firmicutes	Bacilli	Lactobacillales	Lactobacillaceae	Lactobacillus
New.CleanUp.ReferenceOTU97	56.0	2.0	28.0	0.0	0.0	0.0	12.0	Bacteria	Bacteroidetes	Sphingobacteriia	Sphingobacteriales	Sphingobacteriaceae	Sphingobacterium	uncultured_bacterium
New.CleanUp.ReferenceOTU1327	5.0	22.0	8.0	8.0	3.0	18.0	0.0	Bacteria	Proteobacteria	Alphaproteobacteria	Rhodospirillales	Acetobacteraceae	Acetobacter
New.CleanUp.ReferenceOTU1162	1.0	0.0	1.0	2.0	0.0	1.0	5.0	Bacteria	Proteobacteria	Alphaproteobacteria	Rhodospirillales	Acetobacteraceae	Acetobacter
New.CleanUp.ReferenceOTU1325	2.0	4.0	2.0	4.0	0.0	5.0	0.0	Bacteria	Proteobacteria	Alphaproteobacteria	Rhodospirillales	Acetobacteraceae	Acetobacter
New.CleanUp.ReferenceOTU681	1.0	13.0	3.0	0.0	0.0	4.0	0.0	Bacteria	Proteobacteria	Alphaproteobacteria	Rhodospirillales	Acetobacteraceae	Acetobacter
New.CleanUp.ReferenceOTU686	3.0	4.0	4.0	3.0	1.0	1.0	0.0	Bacteria	Proteobacteria	Alphaproteobacteria	Rhodospirillales	Acetobacteraceae	Acetobacter
New.CleanUp.ReferenceOTU1322	0.0	6.0	3.0	0.0	1.0	0.0	1.0	Bacteria	Proteobacteria	Gammaproteobacteria	Vibrionales	Vibrionaceae	Photobacterium
New.CleanUp.ReferenceOTU2555	1.0	0.0	0.0	1.0	0.0	0.0	0.0	Bacteria	Proteobacteria	Alphaproteobacteria	Rhodospirillales	Acetobacteraceae	Acetobacter
New.CleanUp.ReferenceOTU2556	0.0	2.0	0.0	1.0	0.0	0.0	0.0	Bacteria	Proteobacteria	Alphaproteobacteria	Rhodospirillales	Acetobacteraceae	Acetobacter
New.CleanUp.ReferenceOTU2551	0.0	0.0	0.0	3.0	0.0	4.0	0.0	Bacteria	Proteobacteria	Alphaproteobacteria	Rhodospirillales	Acetobacteraceae	Acetobacter
New.CleanUp.ReferenceOTU2553	0.0	1.0	2.0	1.0	0.0	2.0	0.0	Bacteria	Proteobacteria	Alphaproteobacteria	Rhodospirillales	Acetobacteraceae	Acetobacter
New.CleanUp.ReferenceOTU2552	1.0	3.0	1.0	3.0	0.0	3.0	0.0	Bacteria	Proteobacteria	Alphaproteobacteria	Rhodospirillales	Acetobacteraceae	Acetobacter
New.CleanUp.ReferenceOTU685	0.0	1.0	0.0	1.0	0.0	1.0	0.0	Bacteria	Proteobacteria	Alphaproteobacteria	Rhodospirillales	Acetobacteraceae	Acetobacter
New.CleanUp.ReferenceOTU2559	0.0	2.0	1.0	1.0	0.0	3.0	0.0	Unassigned
New.CleanUp.ReferenceOTU2558	0.0	0.0	0.0	0.0	0.0	1.0	1.0	Bacteria	Proteobacteria	Alphaproteobacteria	Rhodospirillales	Acetobacteraceae	Acetobacter
New.CleanUp.ReferenceOTU2796	0.0	0.0	1.0	0.0	1.0	1.0	3.0	Bacteria	Proteobacteria	Alphaproteobacteria	Rhodospirillales	Acetobacteraceae	Acetobacter
New.CleanUp.ReferenceOTU2795	0.0	1.0	0.0	0.0	1.0	0.0	0.0	Bacteria	Proteobacteria	Alphaproteobacteria	Rhodospirillales	Acetobacteraceae	Acetobacter	Acetobacter_pasteurianus
New.CleanUp.ReferenceOTU2794	0.0	3.0	0.0	0.0	0.0	0.0	0.0	Bacteria	Proteobacteria	Alphaproteobacteria	Rhodospirillales	Acetobacteraceae	Acetobacter
New.CleanUp.ReferenceOTU2793	2.0	5.0	0.0	4.0	1.0	2.0	0.0	Bacteria	Proteobacteria	Alphaproteobacteria	Rhodospirillales	Acetobacteraceae	Acetobacter
New.CleanUp.ReferenceOTU2792	0.0	1.0	0.0	0.0	1.0	0.0	0.0	Bacteria	Proteobacteria	Alphaproteobacteria	Rhodospirillales	Acetobacteraceae	Acetobacter
New.CleanUp.ReferenceOTU2790	0.0	2.0	0.0	0.0	0.0	0.0	0.0	Bacteria	Proteobacteria	Betaproteobacteria	Burkholderiales	Oxalobacteraceae
New.CleanUp.ReferenceOTU707	0.0	0.0	5.0	0.0	0.0	0.0	0.0	Bacteria	Proteobacteria	Gammaproteobacteria	Vibrionales	Vibrionaceae	Photobacterium
New.CleanUp.ReferenceOTU468	5.0	3.0	1.0	0.0	0.0	0.0	0.0	Bacteria	Firmicutes	Bacilli	Lactobacillales	Streptococcaceae	Streptococcus	uncultured_bacterium
New.CleanUp.ReferenceOTU1083	1.0	0.0	0.0	2.0	0.0	3.0	1.0	Bacteria	Proteobacteria	Alphaproteobacteria	Rhodospirillales	Acetobacteraceae	Acetobacter
New.CleanUp.ReferenceOTU565	1.0	1.0	0.0	0.0	0.0	0.0	0.0	Bacteria	Proteobacteria	Gammaproteobacteria	Xanthomonadales	Xanthomonadaceae	Stenotrophomonas	uncultured_bacterium
New.CleanUp.ReferenceOTU569	2.0	2.0	0.0	0.0	0.0	0.0	0.0	Bacteria	Proteobacteria	Gammaproteobacteria	Enterobacteriales	Enterobacteriaceae	Escherichia-Shigella	uncultured_bacterium
New.CleanUp.ReferenceOTU568	2.0	10.0	0.0	0.0	0.0	0.0	0.0	Bacteria	Proteobacteria	Betaproteobacteria	Burkholderiales
New.CleanUp.ReferenceOTU1008	3.0	1.0	3.0	0.0	0.0	0.0	0.0	Bacteria	Proteobacteria	Alphaproteobacteria	Rhizobiales
New.CleanUp.ReferenceOTU1009	0.0	0.0	3.0	1.0	0.0	0.0	1.0	Bacteria	Proteobacteria	Betaproteobacteria
New.CleanUp.ReferenceOTU1080	2.0	1.0	1.0	2.0	0.0	2.0	1.0	Bacteria	Proteobacteria	Alphaproteobacteria	Rhodospirillales	Acetobacteraceae	Acetobacter
New.CleanUp.ReferenceOTU1248	0.0	0.0	1.0	1.0	1.0	2.0	0.0	Bacteria	Proteobacteria	Alphaproteobacteria	Rhodospirillales	Acetobacteraceae	Acetobacter
New.CleanUp.ReferenceOTU279	5.0	1.0	1.0	0.0	1.0	0.0	1.0	Bacteria	Proteobacteria	Deltaproteobacteria	Myxococcales	0319-6G20	uncultured_bacterium
New.CleanUp.ReferenceOTU89	18.0	7.0	15.0	1.0	1.0	0.0	0.0	Bacteria	Proteobacteria	Alphaproteobacteria	Caulobacterales	Caulobacteraceae	Caulobacter
New.CleanUp.ReferenceOTU88	45.0	6.0	5.0	0.0	1.0	5.0	0.0	Bacteria	Bacteroidetes	Sphingobacteriia	Sphingobacteriales	Sphingobacteriaceae
New.CleanUp.ReferenceOTU87	0.0	0.0	17.0	0.0	0.0	0.0	18.0	Bacteria	Bacteroidetes	Bacteroidia	Bacteroidales	Porphyromonadaceae	Porphyromonas	uncultured_microorganism
New.CleanUp.ReferenceOTU86	5.0	0.0	3.0	10.0	10.0	6.0	7.0	Bacteria	Proteobacteria	Alphaproteobacteria	Rhodospirillales	Acetobacteraceae	Acetobacter
New.CleanUp.ReferenceOTU85	7.0	0.0	0.0	0.0	0.0	0.0	0.0	Bacteria
New.CleanUp.ReferenceOTU164	5.0	0.0	0.0	0.0	0.0	3.0	0.0	Bacteria	Proteobacteria	Alphaproteobacteria	Rhodospirillales	Candidatus_Alysiosphaera	uncultured_bacterium
New.CleanUp.ReferenceOTU83	8.0	1.0	12.0	0.0	0.0	2.0	1.0	Bacteria	Proteobacteria	Alphaproteobacteria	Caulobacterales	Caulobacteraceae
New.CleanUp.ReferenceOTU82	32.0	2.0	5.0	0.0	0.0	0.0	1.0	Bacteria	Proteobacteria	Alphaproteobacteria	Sphingomonadales	Sphingomonadaceae
New.CleanUp.ReferenceOTU80	2.0	3.0	1.0	0.0	1.0	0.0	9.0	Bacteria	Proteobacteria	Alphaproteobacteria	Caulobacterales	Caulobacteraceae	Caulobacter
New.CleanUp.ReferenceOTU1313	1.0	2.0	1.0	0.0	0.0	2.0	0.0	Bacteria	Proteobacteria	Alphaproteobacteria	Rhodospirillales	Acetobacteraceae
New.CleanUp.ReferenceOTU1310	0.0	3.0	0.0	0.0	0.0	0.0	0.0	Bacteria	Proteobacteria	Alphaproteobacteria	Rhodospirillales	Acetobacteraceae	Acetobacter
New.CleanUp.ReferenceOTU1316	0.0	1.0	1.0	0.0	0.0	1.0	0.0	Bacteria	Proteobacteria	Gammaproteobacteria	Pseudomonadales	Pseudomonadaceae	Pseudomonas
New.CleanUp.ReferenceOTU1317	4.0	2.0	1.0	0.0	0.0	0.0	1.0	Bacteria	Proteobacteria	Alphaproteobacteria	Caulobacterales	Caulobacteraceae	Caulobacter
New.CleanUp.ReferenceOTU1314	0.0	5.0	1.0	2.0	0.0	0.0	0.0	Bacteria	Proteobacteria	Alphaproteobacteria	Rhodospirillales	Acetobacteraceae	Acetobacter
New.CleanUp.ReferenceOTU1315	0.0	3.0	0.0	0.0	0.0	0.0	0.0	Bacteria	Bacteroidetes	Cytophagia	Cytophagales	Cytophagaceae	Dyadobacter	uncultured_bacterium
New.CleanUp.ReferenceOTU1318	3.0	14.0	9.0	6.0	2.0	7.0	0.0	Bacteria	Proteobacteria	Alphaproteobacteria	Rhodospirillales	Acetobacteraceae	Acetobacter
New.CleanUp.ReferenceOTU1319	1.0	1.0	1.0	0.0	0.0	0.0	0.0	Bacteria	Proteobacteria	Alphaproteobacteria	Rhizobiales	Methylobacteriaceae	Methylobacterium
New.CleanUp.ReferenceOTU306	2.0	1.0	1.0	0.0	0.0	0.0	0.0	Bacteria	Proteobacteria	Alphaproteobacteria	Caulobacterales	Caulobacteraceae	Brevundimonas
New.CleanUp.ReferenceOTU305	3.0	1.0	1.0	0.0	0.0	0.0	0.0	Bacteria	Proteobacteria	Gammaproteobacteria	Enterobacteriales	Enterobacteriaceae
New.CleanUp.ReferenceOTU303	9.0	3.0	5.0	0.0	0.0	4.0	0.0	Bacteria	Firmicutes	Bacilli	Lactobacillales	Streptococcaceae	Streptococcus	uncultured_bacterium
New.CleanUp.ReferenceOTU1714	0.0	4.0	1.0	0.0	0.0	0.0	0.0	Bacteria	Proteobacteria	Betaproteobacteria	Burkholderiales	Comamonadaceae
New.CleanUp.ReferenceOTU308	1.0	0.0	7.0	0.0	0.0	1.0	1.0	Bacteria	Cyanobacteria	Chloroplast	uncultured_bacterium
New.CleanUp.ReferenceOTU761	14.0	0.0	2.0	0.0	0.0	0.0	0.0	Bacteria	Proteobacteria	Deltaproteobacteria	Myxococcales	Sorangiineae	Polyangiaceae	Sorangium	uncultured_bacterium
New.CleanUp.ReferenceOTU1797	0.0	0.0	1.0	0.0	0.0	0.0	1.0	Bacteria	Proteobacteria	Betaproteobacteria	Burkholderiales	Comamonadaceae	Aquabacterium
New.CleanUp.ReferenceOTU1794	0.0	0.0	0.0	0.0	0.0	0.0	2.0	Bacteria	Proteobacteria	Gammaproteobacteria	Pseudomonadales	Moraxellaceae	Enhydrobacter
New.CleanUp.ReferenceOTU1795	0.0	1.0	0.0	0.0	0.0	0.0	3.0	Bacteria	Proteobacteria	Betaproteobacteria	Burkholderiales	Comamonadaceae	Hydrogenophaga	uncultured_bacterium
New.CleanUp.ReferenceOTU1793	0.0	0.0	7.0	0.0	0.0	0.0	2.0	Bacteria	Actinobacteria	Corynebacteriales	Corynebacteriaceae	Corynebacterium	Corynebacterium_genitalium
New.CleanUp.ReferenceOTU767	4.0	7.0	8.0	0.0	1.0	0.0	9.0	Bacteria	Proteobacteria	Betaproteobacteria	Burkholderiales	Comamonadaceae	Pelomonas
New.CleanUp.ReferenceOTU766	2.0	0.0	0.0	1.0	0.0	0.0	1.0	Bacteria	Proteobacteria	Alphaproteobacteria	Rhodospirillales	Acetobacteraceae	Acetobacter	Acetobacter_pasteurianus
New.CleanUp.ReferenceOTU769	2.0	0.0	0.0	0.0	0.0	0.0	0.0	Bacteria	Bacteroidetes	Sphingobacteriia	Sphingobacteriales	Chitinophagaceae	Sediminibacterium	uncultured_bacterium
New.CleanUp.ReferenceOTU2849	2.0	0.0	0.0	0.0	0.0	0.0	0.0	Bacteria	Proteobacteria	Alphaproteobacteria	Rhizobiales	Methylobacteriaceae	Methylobacterium
New.CleanUp.ReferenceOTU126	0.0	0.0	0.0	0.0	0.0	0.0	11.0	Bacteria	Actinobacteria	Micrococcales	Microbacteriaceae
New.CleanUp.ReferenceOTU789	4.0	0.0	0.0	0.0	0.0	0.0	0.0	Bacteria	Bacteroidetes	Flavobacteria	Flavobacteriales	Flavobacteriaceae	Chryseobacterium
New.CleanUp.ReferenceOTU782	4.0	0.0	0.0	0.0	0.0	0.0	0.0	Bacteria	Proteobacteria	Alphaproteobacteria	Rhizobiales	1174-901-12
New.CleanUp.ReferenceOTU786	15.0	0.0	0.0	0.0	1.0	0.0	0.0	Bacteria	Bacteroidetes	Sphingobacteriia	Sphingobacteriales	Chitinophagaceae	uncultured	uncultured_bacterium
New.CleanUp.ReferenceOTU948	2.0	0.0	0.0	0.0	0.0	0.0	0.0	Bacteria	Firmicutes	Bacilli	Lactobacillales	Streptococcaceae	Lactococcus	uncultured_bacterium
New.CleanUp.ReferenceOTU1178	0.0	0.0	1.0	0.0	0.0	0.0	2.0	Bacteria	Firmicutes	Bacilli	Lactobacillales	Lactobacillaceae	Lactobacillus	Lactobacillus_brevis
New.CleanUp.ReferenceOTU1179	2.0	0.0	0.0	3.0	0.0	0.0	3.0	Bacteria	Proteobacteria	Alphaproteobacteria	Rhodospirillales	Acetobacteraceae	Acetobacter
New.CleanUp.ReferenceOTU412	0.0	1.0	0.0	0.0	1.0	0.0	0.0	Bacteria	Proteobacteria	Gammaproteobacteria	Pseudomonadales	Moraxellaceae	Acinetobacter	uncultured_bacterium
New.CleanUp.ReferenceOTU411	0.0	0.0	0.0	1.0	1.0	1.0	4.0	Bacteria	Proteobacteria	Alphaproteobacteria	Rhodospirillales	Acetobacteraceae	Acetobacter
New.CleanUp.ReferenceOTU942	1.0	0.0	1.0	2.0	1.0	0.0	1.0	Unassigned
New.CleanUp.ReferenceOTU2972	1.0	0.0	1.0	1.0	2.0	0.0	2.0	Bacteria	Proteobacteria	Alphaproteobacteria	Rhodospirillales	Acetobacteraceae	Acetobacter	Acetobacter_pasteurianus
New.CleanUp.ReferenceOTU2971	1.0	0.0	0.0	0.0	1.0	0.0	0.0	Bacteria	Firmicutes	Bacilli	Lactobacillales	Lactobacillaceae	Lactobacillus
New.CleanUp.ReferenceOTU2970	0.0	0.0	0.0	1.0	2.0	0.0	0.0	Bacteria	Proteobacteria	Alphaproteobacteria	Rhodospirillales	Acetobacteraceae	Acetobacter	Acetobacter_pasteurianus
New.CleanUp.ReferenceOTU997	1.0	0.0	3.0	0.0	0.0	0.0	0.0	Unassigned
New.CleanUp.ReferenceOTU633	3.0	9.0	2.0	0.0	0.0	0.0	1.0	Bacteria	Proteobacteria	Betaproteobacteria	Burkholderiales	Comamonadaceae	Pelomonas
New.CleanUp.ReferenceOTU1976	3.0	0.0	1.0	0.0	0.0	1.0	0.0	Bacteria	Actinobacteria	Propionibacteriales	Propionibacteriaceae	Propionibacterium	uncultured_bacterium
New.CleanUp.ReferenceOTU205	0.0	0.0	1.0	0.0	0.0	0.0	2.0	Bacteria	Firmicutes
New.CleanUp.ReferenceOTU3280	0.0	0.0	2.0	0.0	0.0	0.0	1.0	Bacteria	Actinobacteria	Corynebacteriales	Corynebacteriaceae	Corynebacterium	Corynebacterium_genitalium
New.CleanUp.ReferenceOTU3281	4.0	0.0	1.0	0.0	0.0	3.0	0.0	Bacteria	Proteobacteria	Gammaproteobacteria	Pseudomonadales	Moraxellaceae	Acinetobacter
New.CleanUp.ReferenceOTU752	3.0	2.0	0.0	0.0	0.0	0.0	0.0	Bacteria	Proteobacteria	Gammaproteobacteria	Pseudomonadales	Pseudomonadaceae	Pseudomonas	uncultured_bacterium
New.CleanUp.ReferenceOTU1973	1.0	0.0	0.0	0.0	0.0	0.0	1.0	Bacteria	Proteobacteria	Alphaproteobacteria	Rhizobiales	Methylobacteriaceae	Methylobacterium	uncultured_Methylobacterium_sp.
New.CleanUp.ReferenceOTU1970	2.0	0.0	0.0	0.0	0.0	0.0	0.0	Bacteria	Proteobacteria	Betaproteobacteria	Burkholderiales	Comamonadaceae	Acidovorax	uncultured_bacterium
New.CleanUp.ReferenceOTU3321	1.0	0.0	0.0	1.0	0.0	1.0	0.0	Bacteria	Proteobacteria	Alphaproteobacteria	Rhodospirillales	Acetobacteraceae	Acetobacter
New.CleanUp.ReferenceOTU2930	0.0	3.0	4.0	4.0	0.0	5.0	0.0	Bacteria	Proteobacteria	Alphaproteobacteria	Rhodospirillales	Acetobacteraceae	Acetobacter
New.CleanUp.ReferenceOTU3323	0.0	0.0	0.0	1.0	0.0	1.0	0.0	Bacteria	Proteobacteria	Alphaproteobacteria	Rhodospirillales	Acetobacteraceae
New.CleanUp.ReferenceOTU2158	3.0	0.0	3.0	4.0	0.0	2.0	6.0	Bacteria	Proteobacteria	Alphaproteobacteria	Rhodospirillales	Acetobacteraceae	Acetobacter
New.CleanUp.ReferenceOTU2151	1.0	0.0	0.0	1.0	2.0	2.0	1.0	Bacteria	Proteobacteria	Alphaproteobacteria	Rhodospirillales	Acetobacteraceae	Acetobacter
New.CleanUp.ReferenceOTU2153	0.0	0.0	0.0	3.0	0.0	0.0	0.0	Bacteria	Proteobacteria	Alphaproteobacteria	Rhodospirillales	Acetobacteraceae
New.CleanUp.ReferenceOTU2152	0.0	0.0	0.0	0.0	0.0	2.0	1.0	Bacteria	Proteobacteria	Gammaproteobacteria	Xanthomonadales	Sinobacteraceae	Nevskia
New.CleanUp.ReferenceOTU2155	0.0	0.0	0.0	2.0	0.0	0.0	0.0	Bacteria	Proteobacteria	Alphaproteobacteria	Rhodospirillales	Acetobacteraceae	Acetobacter
New.CleanUp.ReferenceOTU2157	0.0	2.0	0.0	2.0	0.0	1.0	1.0	Bacteria	Proteobacteria	Alphaproteobacteria	Rhodospirillales	Acetobacteraceae	Acetobacter
New.CleanUp.ReferenceOTU630	0.0	2.0	0.0	0.0	0.0	0.0	0.0	Bacteria	Actinobacteria	Micrococcales	Micrococcaceae
New.CleanUp.ReferenceOTU637	0.0	11.0	0.0	0.0	0.0	0.0	0.0	Bacteria	Firmicutes	Bacilli	Bacillales	Staphylococcaceae	Staphylococcus	uncultured_bacterium
New.CleanUp.ReferenceOTU678	0.0	12.0	0.0	0.0	0.0	0.0	0.0	Bacteria	Candidate_division_TM7	uncultured_bacterium
New.CleanUp.ReferenceOTU1143	4.0	1.0	0.0	0.0	0.0	0.0	0.0	Bacteria	Bacteroidetes	Sphingobacteriia	Sphingobacteriales	Sphingobacteriaceae	Sphingobacterium	Sphingobacterium_sp._TM14_4
New.CleanUp.ReferenceOTU1142	1.0	1.0	0.0	1.0	0.0	0.0	0.0	Bacteria	Proteobacteria	Alphaproteobacteria	Rhodospirillales	Acetobacteraceae	Acetobacter
New.CleanUp.ReferenceOTU1942	0.0	1.0	2.0	0.0	0.0	0.0	0.0	Bacteria	Proteobacteria	Gammaproteobacteria	Pseudomonadales	Moraxellaceae	Acinetobacter	uncultured_bacterium
New.CleanUp.ReferenceOTU3335	2.0	0.0	1.0	0.0	0.0	0.0	0.0	Bacteria	Actinobacteria	Propionibacteriales	Propionibacteriaceae	Propionibacterium	uncultured_bacterium
New.CleanUp.ReferenceOTU970	0.0	0.0	2.0	0.0	0.0	0.0	0.0	Bacteria	Cyanobacteria	MLE1-12	uncultured_rape_rhizosphere_bacterium_wr0198
New.CleanUp.ReferenceOTU1145	5.0	0.0	2.0	0.0	0.0	0.0	2.0	Bacteria	Proteobacteria	Betaproteobacteria
New.CleanUp.ReferenceOTU2693	3.0	0.0	0.0	0.0	0.0	1.0	0.0	Bacteria	Proteobacteria	Gammaproteobacteria	B38	uncultured_bacterium
New.CleanUp.ReferenceOTU3339	3.0	0.0	1.0	0.0	0.0	0.0	0.0	Bacteria	Proteobacteria	Gammaproteobacteria	Pseudomonadales	Moraxellaceae	Acinetobacter	uncultured_bacterium
New.CleanUp.ReferenceOTU635	0.0	7.0	0.0	0.0	0.0	0.0	0.0	Bacteria	Proteobacteria	Alphaproteobacteria	Rhizobiales	Methylobacteriaceae	Methylobacterium
New.CleanUp.ReferenceOTU875	1.0	0.0	3.0	0.0	0.0	3.0	1.0	Bacteria	Bacteroidetes	Sphingobacteriia	Sphingobacteriales	Chitinophagaceae	Hydrotalea	uncultured_bacterium
New.CleanUp.ReferenceOTU877	1.0	0.0	3.0	0.0	0.0	0.0	0.0	Bacteria	Proteobacteria	Alphaproteobacteria	Rhizobiales	Phyllobacteriaceae
New.CleanUp.ReferenceOTU2304	0.0	1.0	1.0	4.0	0.0	5.0	0.0	Bacteria	Proteobacteria	Alphaproteobacteria	Rhodospirillales	Acetobacteraceae	Acetobacter
New.CleanUp.ReferenceOTU2305	0.0	1.0	2.0	1.0	0.0	1.0	0.0	Bacteria	Proteobacteria	Alphaproteobacteria	Rhodospirillales	Acetobacteraceae	Acetobacter
New.CleanUp.ReferenceOTU870	0.0	0.0	2.0	1.0	0.0	0.0	0.0	Bacteria	Proteobacteria	Alphaproteobacteria	Rhodospirillales	Acetobacteraceae
New.CleanUp.ReferenceOTU872	0.0	0.0	11.0	0.0	0.0	0.0	0.0	Bacteria	Firmicutes	Bacilli	Lactobacillales	Lactobacillaceae	Lactobacillus
New.CleanUp.ReferenceOTU2513	1.0	1.0	0.0	0.0	0.0	0.0	0.0	Bacteria	Bacteroidetes	Sphingobacteriia	Sphingobacteriales	Chitinophagaceae	Sediminibacterium
New.CleanUp.ReferenceOTU3201	1.0	0.0	2.0	0.0	0.0	0.0	0.0	Bacteria	Firmicutes	Bacilli	Bacillales	Staphylococcaceae	Staphylococcus
New.CleanUp.ReferenceOTU3206	0.0	0.0	2.0	0.0	0.0	0.0	0.0	Bacteria	Firmicutes	Bacilli	Lactobacillales	Lactobacillaceae	Lactobacillus
New.CleanUp.ReferenceOTU3149	0.0	1.0	1.0	0.0	0.0	0.0	0.0	Bacteria	Proteobacteria	Gammaproteobacteria	Enterobacteriales	Enterobacteriaceae	Enterobacter	uncultured_bacterium
New.CleanUp.ReferenceOTU3148	0.0	2.0	3.0	0.0	0.0	1.0	0.0	Bacteria	Proteobacteria	Alphaproteobacteria	Rhodospirillales	Acetobacteraceae	Acetobacter
New.CleanUp.ReferenceOTU827	2.0	1.0	3.0	0.0	0.0	2.0	0.0	Bacteria	Firmicutes
New.CleanUp.ReferenceOTU3145	0.0	1.0	2.0	0.0	0.0	0.0	0.0	Bacteria	Proteobacteria
New.CleanUp.ReferenceOTU3140	0.0	0.0	2.0	0.0	0.0	0.0	0.0	Bacteria	Bacteroidetes	Bacteroidia	Bacteroidales	Porphyromonadaceae	Porphyromonas	uncultured_microorganism
New.CleanUp.ReferenceOTU3143	0.0	0.0	3.0	0.0	0.0	0.0	0.0	Bacteria	Firmicutes	Bacilli	Lactobacillales	Lactobacillaceae	Lactobacillus
New.CleanUp.ReferenceOTU3142	0.0	1.0	1.0	0.0	0.0	0.0	0.0	Bacteria	Proteobacteria	Gammaproteobacteria	Pseudomonadales
New.CleanUp.ReferenceOTU2935	1.0	5.0	0.0	2.0	0.0	6.0	0.0	Bacteria	Proteobacteria
New.CleanUp.ReferenceOTU1710	3.0	3.0	0.0	0.0	0.0	0.0	0.0	Bacteria	Bacteroidetes	Sphingobacteriia	Sphingobacteriales	Sphingobacteriaceae	Pedobacter	uncultured_bacterium
New.CleanUp.ReferenceOTU2417	2.0	0.0	0.0	0.0	0.0	0.0	0.0	Bacteria	Firmicutes	Bacilli	Bacillales	Family_XII_Incertae_Sedis	Exiguobacterium	uncultured_Exiguobacterium_sp.
New.CleanUp.ReferenceOTU2410	1.0	0.0	9.0	0.0	0.0	0.0	0.0	Bacteria	Firmicutes	Bacilli	Bacillales	Bacillaceae	Geobacillus
New.CleanUp.ReferenceOTU2412	2.0	0.0	2.0	4.0	4.0	2.0	6.0	Bacteria	Proteobacteria	Alphaproteobacteria	Rhodospirillales	Acetobacteraceae	Acetobacter
New.CleanUp.ReferenceOTU2419	2.0	3.0	1.0	0.0	0.0	2.0	0.0	Bacteria	Proteobacteria	Alphaproteobacteria	Rhodospirillales	Acetobacteraceae	Acetobacter
New.CleanUp.ReferenceOTU1177	0.0	0.0	0.0	0.0	0.0	0.0	2.0	Bacteria	Proteobacteria	Gammaproteobacteria	Pseudomonadales	Moraxellaceae	Enhydrobacter
New.CleanUp.ReferenceOTU825	0.0	1.0	5.0	0.0	0.0	0.0	0.0	Bacteria	Proteobacteria	Alphaproteobacteria	Sphingomonadales	Sphingomonadaceae	Sphingomonas
New.CleanUp.ReferenceOTU751	4.0	0.0	2.0	3.0	2.0	0.0	0.0	Bacteria	Proteobacteria	Alphaproteobacteria	Rhodospirillales	Acetobacteraceae
New.CleanUp.ReferenceOTU2138	0.0	0.0	0.0	1.0	1.0	0.0	1.0	Bacteria	Proteobacteria	Alphaproteobacteria	Rhodospirillales	Acetobacteraceae	Acetobacter
New.CleanUp.ReferenceOTU1174	1.0	0.0	2.0	0.0	0.0	1.0	0.0	Bacteria	Firmicutes
New.CleanUp.ReferenceOTU2522	1.0	0.0	0.0	0.0	0.0	1.0	0.0	Bacteria	Proteobacteria	Gammaproteobacteria	Pseudomonadales	Pseudomonadaceae	Pseudomonas	Pseudomonas_putida
New.CleanUp.ReferenceOTU2526	3.0	0.0	1.0	1.0	4.0	1.0	3.0	Bacteria	Proteobacteria	Alphaproteobacteria	Rhodospirillales	Acetobacteraceae	Acetobacter
New.CleanUp.ReferenceOTU2527	1.0	0.0	0.0	3.0	0.0	1.0	0.0	Bacteria	Proteobacteria	Alphaproteobacteria	Rhodospirillales	Acetobacteraceae
New.CleanUp.ReferenceOTU2528	1.0	0.0	1.0	3.0	1.0	5.0	0.0	Bacteria	Proteobacteria	Alphaproteobacteria	Rhodospirillales	Acetobacteraceae	Acetobacter
New.CleanUp.ReferenceOTU2529	2.0	2.0	1.0	1.0	0.0	0.0	0.0	Bacteria	Proteobacteria	Alphaproteobacteria	Rhizobiales	Methylobacteriaceae	Methylobacterium
New.CleanUp.ReferenceOTU2359	2.0	1.0	0.0	0.0	0.0	0.0	0.0	Bacteria	Proteobacteria	Gammaproteobacteria
New.CleanUp.ReferenceOTU294	2.0	0.0	0.0	0.0	0.0	0.0	0.0	Bacteria	Proteobacteria	Alphaproteobacteria	Rhizobiales	Phyllobacteriaceae
New.CleanUp.ReferenceOTU823	0.0	0.0	7.0	0.0	0.0	0.0	0.0	Bacteria	Firmicutes	Bacilli	Lactobacillales	Leuconostocaceae	Leuconostoc	uncultured_bacterium
New.CleanUp.ReferenceOTU1547	1.0	1.0	0.0	0.0	1.0	0.0	0.0	Bacteria	Deinococcus-Thermus	Deinococci	Deinococcales	Deinococcaceae	Deinococcus
New.CleanUp.ReferenceOTU1546	2.0	1.0	0.0	0.0	0.0	0.0	0.0	Bacteria	Proteobacteria	Alphaproteobacteria	Rhizobiales	Methylobacteriaceae	Methylobacterium
New.CleanUp.ReferenceOTU1542	0.0	1.0	4.0	0.0	0.0	0.0	0.0	Bacteria	Proteobacteria	Alphaproteobacteria	Rhizobiales	Phyllobacteriaceae
New.CleanUp.ReferenceOTU1019	1.0	0.0	1.0	0.0	0.0	0.0	0.0	Bacteria	Proteobacteria	Alphaproteobacteria	Rhizobiales	Methylobacteriaceae	Methylobacterium
New.CleanUp.ReferenceOTU1549	3.0	0.0	1.0	0.0	0.0	0.0	0.0	Bacteria	Proteobacteria	Alphaproteobacteria	Rhizobiales	Methylobacteriaceae	Methylobacterium
New.CleanUp.ReferenceOTU1548	1.0	2.0	1.0	0.0	0.0	1.0	0.0	Bacteria	Proteobacteria	Betaproteobacteria	Burkholderiales	Comamonadaceae	Tepidimonas
New.CleanUp.ReferenceOTU2638	0.0	0.0	0.0	0.0	0.0	0.0	3.0	Bacteria	Fusobacteria	Fusobacteriales	Leptotrichiaceae	Leptotrichia	uncultured_Leptotrichia_sp.
New.CleanUp.ReferenceOTU2631	1.0	2.0	0.0	0.0	0.0	0.0	0.0	Bacteria	Proteobacteria	Gammaproteobacteria	Enterobacteriales	Enterobacteriaceae	Escherichia-Shigella	uncultured_bacterium
New.CleanUp.ReferenceOTU72	0.0	0.0	0.0	0.0	0.0	12.0	0.0	Bacteria	Proteobacteria	Alphaproteobacteria	Sphingomonadales	Sphingomonadaceae	Sphingomonas
New.CleanUp.ReferenceOTU70	30.0	0.0	4.0	0.0	0.0	0.0	0.0	Bacteria	Armatimonadetes	uncultured_Armatimonadetes_bacterium
New.CleanUp.ReferenceOTU71	0.0	0.0	11.0	0.0	0.0	0.0	0.0	Bacteria	Bacteroidetes	Flavobacteria	Flavobacteriales	Flavobacteriaceae	Flavobacterium
New.CleanUp.ReferenceOTU76	0.0	0.0	16.0	0.0	0.0	0.0	0.0	Bacteria	Firmicutes	Clostridia	Clostridiales	Family_XI_Incertae_Sedis	Peptoniphilus	uncultured_bacterium
[truncated: 1,280 more rows]

## Sheet: after_filtering
S1 Table. OTUs before and after filtering of OTUs with < 0.005% reads and of singletons.
	Chd1WT/WT			Chd1-/-
OTU ID	R1	R2	R3	R1	R2	R3	blank	Root	Domain	Phylum	Order	Family	Genus	Species
HQ011601	37.0	59.0	18.0	1.0	3.0	0.0	19.0	Bacteria	Proteobacteria	Betaproteobacteria	Methylophilales	Methylophilaceae	Methylophilus	uncultured_bacterium
FN435307	105089.0	72786.0	111433.0	265285.0	167416.0	145134.0	197307.0	Bacteria	Proteobacteria	Alphaproteobacteria	Rhodospirillales	Acetobacteraceae
FJ192113	87.0	29.0	113.0	5.0	18.0	36.0	20.0	Bacteria	Proteobacteria	Betaproteobacteria	Burkholderiales	Oxalobacteraceae
HM558284	382.0	416.0	308.0	2.0	25.0	166.0	78.0	Bacteria	Proteobacteria	Gammaproteobacteria	Pseudomonadales	Moraxellaceae	Acinetobacter	uncultured_bacterium
FN435308	41.0	92.0	40.0	78.0	13.0	74.0	4.0	Bacteria	Proteobacteria	Alphaproteobacteria	Rhodospirillales	Acetobacteraceae	Acetobacter
JN868813	41.0	146.0	10.0	0.0	0.0	0.0	9.0	Bacteria	Proteobacteria	Gammaproteobacteria	Xanthomonadales	Xanthomonadaceae	Stenotrophomonas	uncultured_bacterium
JN013949	239.0	389.0	70.0	1.0	16.0	59.0	29.0	Bacteria	Proteobacteria	Gammaproteobacteria	Enterobacteriales	Enterobacteriaceae	Enterobacter	uncultured_bacterium
FJ191674	12.0	369.0	35.0	0.0	8.0	0.0	44.0	Bacteria	Proteobacteria	Alphaproteobacteria	Sphingomonadales	Sphingomonadaceae	Sphingobium	uncultured_Sphingobium_sp.
EU133745	226.0	180.0	268.0	5.0	45.0	74.0	116.0	Bacteria	Bacteroidetes	Sphingobacteriia	Sphingobacteriales	Chitinophagaceae	Sediminibacterium	uncultured_bacterium
EU560830	259.0	84.0	55.0	1.0	17.0	12.0	1.0	Bacteria	Firmicutes	Bacilli	Lactobacillales	Streptococcaceae	Lactococcus	uncultured_bacterium
HQ752768	0.0	107.0	25.0	0.0	0.0	0.0	3.0	Bacteria	Firmicutes	Clostridia	Clostridiales	Family_XI_Incertae_Sedis	Anaerococcus	uncultured_Anaerococcus_sp.
EU134717	26.0	70.0	5.0	0.0	2.0	2.0	0.0	Bacteria	Proteobacteria	Gammaproteobacteria	Enterobacteriales	Enterobacteriaceae	Escherichia-Shigella	uncultured_bacterium
HQ741595	20.0	72.0	13.0	0.0	2.0	2.0	2.0	Bacteria	Proteobacteria	Gammaproteobacteria	Enterobacteriales	Enterobacteriaceae	Enterobacter
Z14096	79.0	228.0	4.0	3.0	1.0	2.0	0.0	Bacteria	Proteobacteria	Gammaproteobacteria	Enterobacteriales	Enterobacteriaceae
HM186835	268.0	118.0	194.0	1.0	23.0	37.0	59.0	Bacteria	Proteobacteria	Betaproteobacteria	Neisseriales	Neisseriaceae	uncultured
EU484352	66.0	153.0	745.0	0.0	6.0	10.0	34.0	Bacteria	Firmicutes	Bacilli	Bacillales	Bacillaceae	Geobacillus
HQ671075	0.0	13.0	71.0	0.0	0.0	0.0	2.0	Bacteria	Proteobacteria	Gammaproteobacteria	Pseudomonadales	Moraxellaceae	Acinetobacter
JN874808	19.0	158.0	6.0	0.0	2.0	0.0	17.0	Bacteria	Proteobacteria	Gammaproteobacteria	Xanthomonadales	Xanthomonadaceae	Stenotrophomonas	uncultured_bacterium
AJ621552	511.0	33.0	359.0	690.0	1480.0	1210.0	2969.0	Unassigned
HM557278	84.0	21.0	34.0	0.0	3.0	26.0	10.0	Bacteria	Proteobacteria	Gammaproteobacteria	Enterobacteriales	Enterobacteriaceae	Escherichia-Shigella
JQ279064	14.0	46.0	11.0	0.0	2.0	0.0	26.0	Bacteria	Proteobacteria	Betaproteobacteria	Burkholderiales	Comamonadaceae	Pelomonas
JN644551	71.0	216.0	79.0	1.0	32.0	29.0	12.0	Bacteria	Proteobacteria	Gammaproteobacteria	Enterobacteriales	Enterobacteriaceae	Enterobacter
GQ472950	21.0	460.0	165.0	0.0	23.0	0.0	89.0	Bacteria	Proteobacteria	Gammaproteobacteria	Pseudomonadales	Moraxellaceae	Acinetobacter	uncultured_bacterium
M83801	497.0	1082.0	313.0	5.0	22.0	3.0	386.0	Bacteria	Proteobacteria	Alphaproteobacteria	Caulobacterales	Caulobacteraceae
JN397821	50.0	77.0	52.0	0.0	4.0	6.0	25.0	Bacteria	Proteobacteria	Betaproteobacteria	Burkholderiales	Comamonadaceae	Tepidimonas	uncultured_bacterium
HO383127	61.0	59.0	12.0	0.0	6.0	0.0	4.0	Bacteria	Proteobacteria	Betaproteobacteria	Burkholderiales	Comamonadaceae	Aquabacterium
JN243750	24.0	31.0	13.0	2.0	0.0	14.0	18.0	Bacteria	Proteobacteria	Gammaproteobacteria	Pseudomonadales	Moraxellaceae	Acinetobacter	uncultured_bacterium
HM755511	1376.0	1702.0	406.0	18.0	124.0	12.0	148.0	Bacteria	Proteobacteria	Gammaproteobacteria	Pseudomonadales	Pseudomonadaceae	Pseudomonas	uncultured_bacterium
AF534195	7.0	161.0	25.0	0.0	3.0	0.0	19.0	Bacteria	Proteobacteria	Gammaproteobacteria	Pseudomonadales	Moraxellaceae	Acinetobacter	uncultured_bacterium
EU774938	6.0	17.0	321.0	0.0	0.0	8.0	8.0	Bacteria	Firmicutes	Bacilli	Lactobacillales	Leuconostocaceae	Leuconostoc	uncultured_bacterium
GQ169060	0.0	1024.0	0.0	0.0	0.0	0.0	0.0	Bacteria	Actinobacteria	Micrococcales	Micrococcaceae	Arthrobacter	uncultured_bacterium
JN579957	20.0	43.0	25.0	0.0	0.0	16.0	5.0	Bacteria	Proteobacteria	Gammaproteobacteria	Enterobacteriales	Enterobacteriaceae	Enterobacter	uncultured_bacterium
DQ228360	14.0	1.0	192.0	0.0	3.0	0.0	0.0	Bacteria	Proteobacteria	Alphaproteobacteria	Rhizobiales	Phyllobacteriaceae
GQ240640	5042.0	3904.0	5543.0	11729.0	8043.0	11439.0	8641.0	Bacteria	Proteobacteria	Alphaproteobacteria	Rhodospirillales	Acetobacteraceae	Acetobacter
JN684187	15.0	22.0	31.0	1.0	1.0	16.0	14.0	Bacteria	Proteobacteria	Gammaproteobacteria	Pseudomonadales	Pseudomonadaceae	Pseudomonas
GQ267980	140.0	86.0	4.0	0.0	104.0	2.0	35.0	Bacteria	Firmicutes	Bacilli	Lactobacillales	Streptococcaceae	Streptococcus	uncultured_bacterium
Y11332	32.0	121.0	1.0	0.0	10.0	0.0	10.0	Bacteria	Deinococcus-Thermus	Deinococci	Deinococcales	Deinococcaceae	Deinococcus
FR749853	0.0	92.0	6.0	0.0	2.0	0.0	35.0	Bacteria	Firmicutes	Bacilli	Lactobacillales	Lactobacillaceae	Lactobacillus	Bacillus
JQ323140	10.0	8.0	50.0	0.0	0.0	1.0	66.0	Bacteria	Proteobacteria
GQ205103	0.0	0.0	127.0	0.0	0.0	1.0	0.0	Bacteria	Proteobacteria	Betaproteobacteria	Burkholderiales	Comamonadaceae
AJ295469	25.0	24.0	22.0	1.0	0.0	14.0	33.0	Bacteria	Proteobacteria	Gammaproteobacteria	Xanthomonadales	Sinobacteraceae	Nevskia
JN626198	45.0	738.0	48.0	1.0	19.0	32.0	19.0	Bacteria	Proteobacteria	Gammaproteobacteria	Pseudomonadales	Pseudomonadaceae	Pseudomonas
JN626195	2640.0	4463.0	371.0	8.0	58.0	319.0	213.0	Bacteria	Proteobacteria	Gammaproteobacteria	Enterobacteriales	Enterobacteriaceae	Escherichia-Shigella
GQ175351	442.0	141.0	528.0	8.0	12.0	312.0	140.0	Bacteria	Firmicutes
U81990	74.0	42.0	14.0	0.0	0.0	7.0	17.0	Bacteria	Actinobacteria	Corynebacteriales	Nocardiaceae	Rhodococcus
JN411470	12.0	94.0	3.0	0.0	0.0	6.0	5.0	Bacteria	Proteobacteria	Gammaproteobacteria	Xanthomonadales	Xanthomonadaceae	Stenotrophomonas
EF593053	43.0	5.0	41.0	0.0	0.0	16.0	12.0	Bacteria	Firmicutes	Bacilli	Bacillales	Family_XII_Incertae_Sedis	Exiguobacterium	uncultured_Exiguobacterium_sp.
JN867400	196.0	388.0	73.0	1.0	30.0	13.0	40.0	Bacteria	Proteobacteria	Gammaproteobacteria	Pseudomonadales	Pseudomonadaceae	Pseudomonas	uncultured_bacterium
JF317350	19.0	60.0	21.0	0.0	0.0	13.0	3.0	Bacteria	Proteobacteria	Gammaproteobacteria	Enterobacteriales	Enterobacteriaceae	Enterobacter
JN866593	2214.0	4955.0	862.0	12.0	199.0	555.0	249.0	Bacteria	Proteobacteria	Gammaproteobacteria	Enterobacteriales	Enterobacteriaceae
JQ350845	0.0	65.0	10.0	0.0	4.0	4.0	3.0	Bacteria	Proteobacteria	Gammaproteobacteria	Pseudomonadales	Pseudomonadaceae	Pseudomonas	uncultured_bacterium
HQ327209	0.0	240.0	25.0	0.0	0.0	4.0	2.0	Bacteria	Bacteroidetes	Flavobacteria	Flavobacteriales	Flavobacteriaceae	Flavobacterium	uncultured_bacterium
HM049683	10.0	72.0	0.0	1.0	0.0	0.0	1.0	Bacteria	Bacteroidetes	Sphingobacteriia	Sphingobacteriales	Sphingobacteriaceae	Pedobacter	uncultured_bacterium
GQ267992	113.0	8.0	13.0	0.0	2.0	14.0	0.0	Bacteria	Firmicutes	Bacilli	Lactobacillales	Streptococcaceae	Lactococcus	uncultured_bacterium
FJ439568	48.0	133.0	4.0	0.0	11.0	8.0	26.0	Bacteria	Deinococcus-Thermus	Deinococci	Deinococcales	Deinococcaceae	Deinococcus
HM556278	1.0	84.0	0.0	0.0	0.0	1.0	0.0	Bacteria	Bacteroidetes	Flavobacteria	Flavobacteriales	Flavobacteriaceae	Chryseobacterium	uncultured_bacterium
GQ407159	173.0	119.0	126.0	3.0	8.0	15.0	77.0	Bacteria	Firmicutes	Bacilli	Bacillales	Staphylococcaceae	Staphylococcus	uncultured_bacterium
EF019051	18.0	106.0	9.0	1.0	3.0	11.0	35.0	Bacteria	Proteobacteria	Gammaproteobacteria	Xanthomonadales	Sinobacteraceae	uncultured
JF830161	8.0	101.0	19.0	0.0	0.0	2.0	0.0	Bacteria	Proteobacteria	Gammaproteobacteria
JN626183	30.0	73.0	10.0	0.0	0.0	0.0	2.0	Bacteria	Proteobacteria	Gammaproteobacteria	Enterobacteriales	Enterobacteriaceae	Escherichia-Shigella	uncultured_bacterium
HQ143284	155.0	30.0	105.0	1.0	2.0	9.0	18.0	Bacteria	Cyanobacteria	Chloroplast
FJ557790	26.0	68.0	33.0	0.0	0.0	3.0	19.0	Bacteria	Actinobacteria	Corynebacteriales	Corynebacteriaceae	Corynebacterium
FJ476124	0.0	388.0	72.0	2.0	3.0	0.0	11.0	Bacteria	Firmicutes	Bacilli	Lactobacillales	Lactobacillaceae	Lactobacillus	Lactobacillus_brevis
JN162677	10.0	1107.0	1.0	0.0	2.0	2.0	4.0	Bacteria	Firmicutes	Bacilli	Bacillales	Staphylococcaceae	Staphylococcus
AB512775	0.0	27.0	87.0	0.0	0.0	0.0	0.0	Bacteria	Firmicutes	Bacilli	Lactobacillales	Lactobacillaceae	Lactobacillus	uncultured_bacterium
JN038241	1123.0	1053.0	950.0	23.0	103.0	576.0	365.0	Bacteria
JF793971	13474.0	30276.0	16118.0	24407.0	8568.0	27090.0	4895.0	Bacteria	Proteobacteria	Alphaproteobacteria	Rhodospirillales	Acetobacteraceae	Acetobacter
AY959170	1.0	274.0	1.0	0.0	1.0	0.0	1.0	Bacteria	Firmicutes	Bacilli	Bacillales	Staphylococcaceae	Staphylococcus
FN397903	3043.0	9222.0	3782.0	5333.0	1418.0	6801.0	2.0	Bacteria	Proteobacteria	Alphaproteobacteria	Rhodospirillales	Acetobacteraceae	Acetobacter
HQ184347	90.0	0.0	0.0	0.0	0.0	0.0	0.0	Bacteria	Proteobacteria	Alphaproteobacteria	Rhodobacterales	Rhodobacteraceae	Paracoccus
JN872516	319.0	154.0	84.0	2.0	32.0	0.0	41.0	Bacteria	Proteobacteria	Alphaproteobacteria	Rhizobiales	Methylobacteriaceae	Methylobacterium
HQ766342	137.0	176.0	212.0	3.0	13.0	16.0	19.0	Bacteria	Firmicutes	Bacilli	Bacillales	Bacillaceae	Anoxybacillus	uncultured_organism
AY162037	107.0	107.0	54.0	2.0	4.0	1.0	21.0	Bacteria	Proteobacteria	Betaproteobacteria	Burkholderiales	Alcaligenaceae
EU560763	38.0	0.0	28.0	0.0	2.0	4.0	11.0	Bacteria	Firmicutes	Bacilli	Lactobacillales	Streptococcaceae	Lactococcus	uncultured_bacterium
DQ316809	92.0	16.0	7.0	0.0	10.0	0.0	5.0	Bacteria	Bacteroidetes	Sphingobacteriia	Sphingobacteriales	env.OPS_17
EU536897	35.0	5383.0	31.0	1.0	8.0	23.0	63.0	Bacteria	Firmicutes	Bacilli	Bacillales	Staphylococcaceae	Staphylococcus	uncultured_bacterium
GQ340239	0.0	0.0	97.0	0.0	0.0	0.0	0.0	Bacteria	Proteobacteria	Betaproteobacteria	Burkholderiales	Oxalobacteraceae
JN869067	821.0	490.0	330.0	11.0	49.0	142.0	144.0	Bacteria	Proteobacteria	Gammaproteobacteria	Pseudomonadales	Pseudomonadaceae	Pseudomonas	uncultured_gamma_proteobacterium
JN381006	244.0	316.0	114.0	1.0	20.0	1.0	74.0	Bacteria	Proteobacteria	Gammaproteobacteria	Legionellales	Legionellaceae	Legionella
FJ562126	40.0	3.0	45.0	1.0	11.0	13.0	21.0	Bacteria	Proteobacteria	Betaproteobacteria	Burkholderiales	Oxalobacteraceae
DQ406861	0.0	192.0	132.0	0.0	0.0	0.0	9.0	Unassigned
HQ766903	53.0	56.0	72.0	1.0	2.0	1.0	5.0	Bacteria	Firmicutes	Bacilli	Bacillales	Bacillaceae	Anoxybacillus	uncultured_organism
M95654	53.0	104.0	33.0	1.0	11.0	0.0	11.0	Bacteria	Proteobacteria	Alphaproteobacteria	Rhizobiales	Bradyrhizobiaceae
HM112295	912.0	2004.0	98.0	1.0	21.0	74.0	40.0	Bacteria	Proteobacteria	Gammaproteobacteria	Enterobacteriales	Enterobacteriaceae
GQ130115	72.0	15.0	67.0	0.0	16.0	24.0	26.0	Bacteria	Proteobacteria	Betaproteobacteria	Burkholderiales	Oxalobacteraceae
HQ220170	2.0	55.0	22.0	0.0	1.0	0.0	32.0	Bacteria	Proteobacteria	Gammaproteobacteria
HQ696456	0.0	116.0	0.0	0.0	0.0	4.0	0.0	Bacteria
GU305772	19.0	17.0	47.0	0.0	3.0	0.0	0.0	Bacteria	Proteobacteria	Betaproteobacteria
JN868886	0.0	115.0	12.0	0.0	0.0	1.0	0.0	Bacteria	Proteobacteria	Betaproteobacteria	Methylophilales	Methylophilaceae	Methylotenera	uncultured_bacterium
JN571057	120.0	113.0	80.0	0.0	19.0	31.0	38.0	Bacteria
EU773928	34.0	23.0	25.0	0.0	1.0	10.0	1.0	Bacteria	Proteobacteria	Gammaproteobacteria	Pseudomonadales
FJ382787	90.0	224.0	52.0	1.0	15.0	0.0	67.0	Bacteria	Proteobacteria	Betaproteobacteria	Methylophilales	Methylophilaceae	Methylophilus	uncultured_bacterium
JN082536	39.0	3.0	39.0	0.0	1.0	0.0	542.0	Bacteria	Proteobacteria	Gammaproteobacteria	Pseudomonadales	Moraxellaceae	Acinetobacter	uncultured_Acinetobacter_sp.
JN820202	85.0	187.0	30.0	2.0	10.0	1.0	15.0	Bacteria	Proteobacteria	Gammaproteobacteria
GU356159	12.0	280.0	70.0	0.0	22.0	0.0	57.0	Bacteria	Proteobacteria	Gammaproteobacteria	Pseudomonadales	Moraxellaceae	Acinetobacter	uncultured_bacterium
FJ470573	74.0	3.0	0.0	0.0	0.0	48.0	0.0	Bacteria	Firmicutes	Clostridia
JN023644	47.0	123.0	28.0	0.0	1.0	0.0	34.0	Bacteria	Proteobacteria	Alphaproteobacteria	Caulobacterales	Caulobacteraceae	Caulobacter
JF712667	170.0	241.0	16.0	0.0	3.0	11.0	9.0	Bacteria	Proteobacteria	Gammaproteobacteria	Enterobacteriales	Enterobacteriaceae	Escherichia-Shigella	uncultured_bacterium
EU977594	36.0	261.0	25.0	1.0	4.0	1.0	3.0	Bacteria	Proteobacteria	Alphaproteobacteria	Rhizobiales	Methylobacteriaceae	Methylobacterium
DQ824423	105.0	127.0	3.0	0.0	90.0	0.0	19.0	Bacteria	Firmicutes	Clostridia	Clostridiales	Lachnospiraceae	Blautia	uncultured_bacterium
JF712668	24.0	54.0	13.0	0.0	2.0	8.0	4.0	Bacteria	Proteobacteria	Gammaproteobacteria	Enterobacteriales	Enterobacteriaceae	Escherichia-Shigella	uncultured_bacterium
EU778477	231.0	560.0	101.0	1.0	52.0	30.0	37.0	Bacteria	Proteobacteria	Gammaproteobacteria	Enterobacteriales	Enterobacteriaceae	Escherichia-Shigella	uncultured_bacterium
JN018784	41.0	176.0	67.0	1.0	41.0	0.0	103.0	Bacteria	Proteobacteria	Gammaproteobacteria	Vibrionales	Vibrionaceae	Photobacterium
FQ659966	48.0	95.0	15.0	0.0	3.0	5.0	7.0	Bacteria	Proteobacteria	Gammaproteobacteria	Enterobacteriales	Enterobacteriaceae	Escherichia-Shigella	uncultured_bacterium
AJ295559	170.0	20.0	267.0	3.0	2.0	0.0	22.0	Bacteria	Cyanobacteria	MLE1-12
JF925031	19.0	131.0	20.0	0.0	2.0	3.0	7.0	Bacteria	Proteobacteria	Gammaproteobacteria	Pseudomonadales
EU767330	104.0	216.0	18.0	0.0	0.0	10.0	15.0	Bacteria	Proteobacteria	Gammaproteobacteria	Pasteurellales	Pasteurellaceae	Haemophilus	uncultured_bacterium
FQ658706	26.0	50.0	15.0	0.0	0.0	0.0	21.0	Bacteria	Proteobacteria	Alphaproteobacteria
EU536313	12.0	1372.0	4.0	0.0	2.0	7.0	10.0	Bacteria	Firmicutes	Bacilli	Bacillales	Staphylococcaceae	Staphylococcus
HQ860669	52.0	19.0	114.0	1.0	2.0	28.0	10.0	Bacteria	Bacteroidetes	Flavobacteria	Flavobacteriales	Flavobacteriaceae	Cloacibacterium	uncultured_bacterium
JL812080	3079.0	1995.0	1501.0	167.0	154.0	8.0	706.0	Bacteria	Proteobacteria
EU982460	14.0	147.0	147.0	0.0	8.0	4.0	49.0	Bacteria	Proteobacteria	Betaproteobacteria	Burkholderiales
GU294847	11.0	152.0	46.0	0.0	11.0	0.0	20.0	Bacteria	Proteobacteria	Gammaproteobacteria	Pseudomonadales	Moraxellaceae
JF733429	4100.0	12125.0	5086.0	171.0	520.0	26.0	3754.0	Bacteria	Proteobacteria	Betaproteobacteria	Burkholderiales	Comamonadaceae	Pelomonas
JN868796	425.0	130.0	244.0	2.0	53.0	1.0	136.0	Bacteria	Proteobacteria	Alphaproteobacteria	Sphingomonadales	Sphingomonadaceae	Sphingomonas
JN590342	30.0	20.0	17.0	0.0	5.0	4.0	7.0	Bacteria	Proteobacteria	Gammaproteobacteria	Pseudomonadales	Moraxellaceae	Acinetobacter	uncultured_bacterium
JN585708	133.0	26.0	157.0	2.0	12.0	53.0	58.0	Bacteria	Firmicutes	Bacilli	Bacillales
JN869147	161.0	212.0	5.0	0.0	2.0	0.0	17.0	Bacteria	Proteobacteria
FJ269073	120.0	176.0	63.0	3.0	6.0	0.0	61.0	Bacteria	Proteobacteria	Alphaproteobacteria	Caulobacterales	Caulobacteraceae	Caulobacter
JF925009	61.0	313.0	88.0	0.0	7.0	88.0	17.0	Bacteria	Proteobacteria	Betaproteobacteria	Burkholderiales	Alcaligenaceae	Achromobacter
EU774827	54.0	186.0	831.0	0.0	1.0	0.0	25.0	Bacteria	Firmicutes	Bacilli	Lactobacillales	Leuconostocaceae	Leuconostoc	uncultured_bacterium
GQ477832	770.0	113.0	683.0	1600.0	1825.0	4917.0	1385.0	Bacteria	Proteobacteria	Alphaproteobacteria	Rhodospirillales	Acetobacteraceae	Acetobacter
FJ470484	0.0	174.0	0.0	0.0	0.0	0.0	0.0	Bacteria	Bacteroidetes	Flavobacteria	Flavobacteriales	Flavobacteriaceae	Capnocytophaga
HM798911	10.0	122.0	11.0	0.0	0.0	0.0	4.0	Bacteria	Proteobacteria	Alphaproteobacteria	Rhizobiales	Methylobacteriaceae	Methylobacterium
AM935930	192.0	516.0	120.0	8.0	4.0	0.0	93.0	Bacteria	Proteobacteria	Alphaproteobacteria
GU225979	40.0	21.0	11.0	1.0	1.0	0.0	43.0	Bacteria	Cyanobacteria	MLE1-12	uncultured_bacterium
HQ754548	216.0	65.0	110.0	5.0	29.0	2.0	90.0	Bacteria	Firmicutes
AM746627	12.0	270.0	23.0	0.0	0.0	0.0	0.0	Bacteria	Proteobacteria	Betaproteobacteria	Methylophilales	Methylophilaceae	Methylotenera
EU706220	217.0	60.0	37.0	7.0	20.0	0.0	22.0	Bacteria	Proteobacteria	Betaproteobacteria	Burkholderiales	Comamonadaceae	Aquabacterium
FQ658723	49.0	0.0	18.0	0.0	0.0	33.0	7.0	Bacteria	Proteobacteria	Alphaproteobacteria	Caulobacterales	Caulobacteraceae	uncultured
FR691485	137.0	0.0	0.0	0.0	0.0	0.0	0.0	Bacteria	Proteobacteria	Gammaproteobacteria	Xanthomonadales	Xanthomonadaceae	Stenotrophomonas	uncultured_bacterium
HQ218452	62.0	94.0	129.0	0.0	7.0	0.0	3.0	Bacteria	Proteobacteria	Alphaproteobacteria	Rickettsiales	LWSR-14	uncultured_bacterium
EU373552	28.0	457.0	61.0	1.0	10.0	4.0	10.0	Bacteria	Actinobacteria	Micrococcales	Micrococcaceae	Kocuria	uncultured_bacterium
GQ158873	157.0	4.0	1.0	1.0	8.0	7.0	3.0	Bacteria	Proteobacteria	Alphaproteobacteria	Rhizobiales	Methylobacteriaceae	Methylobacterium	uncultured_bacterium
JN664255	3.0	86.0	16.0	0.0	3.0	0.0	10.0	Bacteria	Proteobacteria	Gammaproteobacteria	Pseudomonadales	Moraxellaceae	Acinetobacter
HM755589	2.0	76.0	0.0	0.0	6.0	0.0	1.0	Bacteria	Proteobacteria	Gammaproteobacteria	Pseudomonadales	Moraxellaceae	Acinetobacter
JN544140	38.0	16.0	26.0	1.0	0.0	0.0	14.0	Bacteria	Proteobacteria	Gammaproteobacteria	Pseudomonadales	Moraxellaceae	Acinetobacter
JQ595304	40.0	75.0	8.0	0.0	4.0	1.0	1.0	Bacteria	Proteobacteria	Gammaproteobacteria	Pseudomonadales	Pseudomonadaceae	Pseudomonas
GQ136604	12.0	522.0	53.0	0.0	0.0	1.0	4.0	Bacteria	Proteobacteria	Alphaproteobacteria	Rhizobiales	Bradyrhizobiaceae	Bosea	uncultured_bacterium
DQ413135	84.0	0.0	0.0	0.0	3.0	28.0	0.0	Bacteria	Proteobacteria	Alphaproteobacteria	Rhodospirillales	Candidatus_Alysiosphaera	uncultured_bacterium
EU409861	32.0	68.0	1.0	0.0	2.0	3.0	1.0	Bacteria	Proteobacteria	Gammaproteobacteria	Enterobacteriales	Enterobacteriaceae	Escherichia-Shigella
FJ557946	102.0	359.0	65.0	2.0	10.0	14.0	52.0	Bacteria	Actinobacteria	Corynebacteriales	Corynebacteriaceae	Corynebacterium
GQ264175	30.0	26.0	14.0	1.0	4.0	0.0	18.0	Bacteria	Proteobacteria	Alphaproteobacteria	Caulobacterales	Caulobacteraceae	Caulobacter
HQ860749	15.0	273.0	6.0	0.0	4.0	10.0	19.0	Bacteria	Proteobacteria	Gammaproteobacteria	Pseudomonadales	Moraxellaceae	Acinetobacter	uncultured_bacterium
FJ613560	63.0	18.0	37.0	1.0	8.0	1.0	33.0	Bacteria	Firmicutes	Bacilli	Bacillales
JN178015	31.0	6.0	167.0	3.0	2.0	0.0	0.0	Bacteria	Proteobacteria	Alphaproteobacteria	Rhizobiales	Phyllobacteriaceae	uncultured	uncultured_bacterium
GQ388838	64.0	2.0	66.0	2.0	4.0	7.0	17.0	Bacteria	Proteobacteria	Alphaproteobacteria	Rhizobiales	Bradyrhizobiaceae	Bradyrhizobium
EF464630	2.0	0.0	20.0	1.0	0.0	0.0	63.0	Bacteria	Proteobacteria	Gammaproteobacteria	Pseudomonadales	Moraxellaceae	Acinetobacter
HQ199218	4.0	143.0	19.0	0.0	7.0	1.0	12.0	Bacteria	Proteobacteria	Gammaproteobacteria	Pseudomonadales	Moraxellaceae	Acinetobacter
JF920313	52.0	328.0	112.0	3.0	6.0	53.0	47.0	Bacteria	Proteobacteria	Gammaproteobacteria	Enterobacteriales	Enterobacteriaceae	Enterobacter
EU799672	84.0	98.0	69.0	0.0	8.0	8.0	24.0	Bacteria	Proteobacteria	Betaproteobacteria	Burkholderiales	Comamonadaceae	Tepidimonas
FJ976312	0.0	325.0	0.0	0.0	0.0	0.0	0.0	Bacteria	Candidate_division_TM7	uncultured_bacterium
HQ753432	35.0	116.0	24.0	0.0	4.0	8.0	13.0	Bacteria	Actinobacteria	Corynebacteriales	Corynebacteriaceae
GQ984348	208.0	152.0	180.0	3.0	26.0	31.0	72.0	Bacteria	Proteobacteria	Alphaproteobacteria	Rhizobiales	Brucellaceae	Ochrobactrum
GQ267922	73.0	9.0	14.0	1.0	1.0	2.0	5.0	Bacteria	Firmicutes	Bacilli	Lactobacillales	Streptococcaceae	Lactococcus	uncultured_bacterium
FJ826053	233.0	1492.0	121.0	2.0	11.0	5.0	89.0	Bacteria	Proteobacteria	Betaproteobacteria
FN185731	1.0	132.0	85.0	0.0	0.0	0.0	23.0	Bacteria	Firmicutes	Bacilli	Lactobacillales	Lactobacillaceae	Lactobacillus
HQ883961	36.0	102.0	5.0	0.0	0.0	9.0	5.0	Bacteria	Proteobacteria	Gammaproteobacteria	Enterobacteriales	Enterobacteriaceae
FJ515749	36.0	74.0	19.0	0.0	5.0	1.0	3.0	Bacteria	Proteobacteria	Gammaproteobacteria	Pseudomonadales	Pseudomonadaceae	Pseudomonas
FJ193955	151.0	165.0	51.0	0.0	22.0	0.0	14.0	Bacteria	Proteobacteria	Alphaproteobacteria	Rhizobiales	Methylobacteriaceae	Methylobacterium
GU940713	638.0	110.0	698.0	7.0	12.0	242.0	112.0	Bacteria	Actinobacteria	Propionibacteriales	Propionibacteriaceae	Propionibacterium	uncultured_bacterium
FJ666157	0.0	97.0	0.0	0.0	0.0	0.0	1.0	Bacteria	Proteobacteria	Alphaproteobacteria	Rhodobacterales	Rhodobacteraceae
FR869828	0.0	0.0	96.0	0.0	0.0	0.0	0.0	Bacteria	Proteobacteria	Alphaproteobacteria	Rhizobiales	Methylobacteriaceae	Methylobacterium	uncultured_bacterium
HQ883956	182.0	388.0	21.0	0.0	5.0	13.0	6.0	Bacteria	Proteobacteria	Gammaproteobacteria	Enterobacteriales	Enterobacteriaceae	Escherichia-Shigella	uncultured_bacterium
HQ883959	303.0	845.0	36.0	0.0	5.0	37.0	34.0	Bacteria	Proteobacteria	Gammaproteobacteria	Enterobacteriales	Enterobacteriaceae
HE589822	189.0	296.0	65.0	0.0	0.0	0.0	87.0	Bacteria	Proteobacteria	Alphaproteobacteria	Rhizobiales	Rhizobiaceae	Rhizobium	uncultured_bacterium
EF632772	0.0	180.0	24.0	0.0	1.0	4.0	3.0	Bacteria	Bacteroidetes	Flavobacteria	Flavobacteriales	Flavobacteriaceae	Flavobacterium
HE589827	253.0	91.0	120.0	0.0	29.0	2.0	25.0	Bacteria	Proteobacteria	Alphaproteobacteria	Rhizobiales	Methylobacteriaceae	Methylobacterium	uncultured_bacterium
AM183077	135.0	53.0	125.0	1.0	14.0	49.0	34.0	Bacteria	Proteobacteria	Gammaproteobacteria	Pseudomonadales
FJ375372	108.0	44.0	20.0	1.0	11.0	0.0	7.0	Bacteria	Proteobacteria	Betaproteobacteria	Burkholderiales	Comamonadaceae	Aquabacterium
HM450029	84.0	76.0	6.0	4.0	0.0	1.0	7.0	Bacteria	Proteobacteria	Alphaproteobacteria	Sphingomonadales	Sphingomonadaceae	Sphingomonas	uncultured_bacterium
GQ415379	0.0	14.0	69.0	0.0	0.0	2.0	5.0	Bacteria	Proteobacteria	Gammaproteobacteria	Pseudomonadales	Moraxellaceae	Acinetobacter	uncultured_bacterium
FN667091	13.0	229.0	43.0	0.0	0.0	1.0	4.0	Bacteria	Firmicutes	Bacilli	Lactobacillales	Lactobacillaceae	Lactobacillus	Lactobacillus_brevis
FJ905653	94.0	4.0	58.0	0.0	0.0	6.0	0.0	Bacteria	Bacteroidetes	Sphingobacteriia	Sphingobacteriales	Chitinophagaceae
JN866570	251.0	520.0	161.0	4.0	67.0	109.0	154.0	Bacteria	Proteobacteria	Gammaproteobacteria	Pseudomonadales	Moraxellaceae	Enhydrobacter
HQ682006	287.0	2.0	166.0	1.0	8.0	16.0	53.0	Bacteria	Proteobacteria	Alphaproteobacteria	Caulobacterales	Caulobacteraceae	uncultured
AY162055	91.0	6.0	37.0	0.0	0.0	0.0	7.0	Bacteria	Proteobacteria	Alphaproteobacteria	Sphingomonadales	Sphingomonadaceae	Sphingomonas
HQ323455	172.0	117.0	169.0	5.0	11.0	491.0	50.0	Bacteria	Actinobacteria	Micrococcales	Micrococcaceae	Micrococcus
HM445993	0.0	115.0	0.0	0.0	0.0	1.0	0.0	Bacteria	Bacteroidetes	Bacteroidia	Bacteroidales	Porphyromonadaceae
AY956789	3.0	141.0	62.0	0.0	0.0	1.0	6.0	Bacteria	Firmicutes	Bacilli	Lactobacillales	Lactobacillaceae	Pediococcus
GU569132	2.0	225.0	10.0	0.0	0.0	13.0	1.0	Bacteria	Proteobacteria	Gammaproteobacteria
EU409849	61.0	61.0	45.0	2.0	2.0	12.0	13.0	Bacteria	Proteobacteria	Betaproteobacteria	Burkholderiales	Oxalobacteraceae
EU536349	4.0	154.0	1.0	0.0	0.0	1.0	5.0	Bacteria	Firmicutes	Bacilli	Bacillales	Staphylococcaceae	Staphylococcus	uncultured_bacterium
GU293185	1746.0	795.0	336.0	13.0	57.0	10.0	132.0	Bacteria	Proteobacteria	Gammaproteobacteria
FJ558078	10.0	53.0	10.0	0.0	1.0	1.0	18.0	Bacteria	Firmicutes	Bacilli	Lactobacillales	Streptococcaceae	Streptococcus
GQ503787	32.0	93.0	7.0	0.0	7.0	4.0	1.0	Bacteria	Proteobacteria	Gammaproteobacteria	Enterobacteriales	Enterobacteriaceae
HE589815	64.0	0.0	21.0	0.0	4.0	0.0	0.0	Bacteria	Proteobacteria	Alphaproteobacteria	Rhizobiales	Methylobacteriaceae	Methylobacterium	uncultured_bacterium
JF932297	14.0	1021.0	6.0	0.0	0.0	1.0	4.0	Bacteria	Firmicutes	Bacilli	Bacillales	Staphylococcaceae	Staphylococcus
JF808978	1810.0	1117.0	1573.0	12.0	70.0	14.0	270.0	Bacteria	Proteobacteria	Betaproteobacteria	Burkholderiales
DQ088797	64.0	4.0	65.0	0.0	0.0	1.0	29.0	Bacteria	Proteobacteria	Alphaproteobacteria	Rhizobiales	Methylobacteriaceae	Methylobacterium
JN177857	20.0	42.0	14.0	0.0	1.0	0.0	9.0	Bacteria	Proteobacteria	Betaproteobacteria	Burkholderiales	Comamonadaceae	Aquabacterium
HO794096	190.0	114.0	93.0	1.0	9.0	25.0	2.0	Bacteria	Cyanobacteria	Chloroplast	uncultured_bacterium
EU704984	25.0	189.0	10.0	0.0	0.0	0.0	7.0	Bacteria	Deinococcus-Thermus	Deinococci	Deinococcales	Deinococcaceae	Deinococcus
JQ323109	46.0	377.0	5.0	0.0	4.0	0.0	9.0	Bacteria	Proteobacteria
AF280832	14.0	104.0	58.0	0.0	3.0	13.0	4.0	Bacteria	Proteobacteria
JN579965	20454.0	12460.0	5557.0	119.0	1005.0	20.0	2007.0	Bacteria	Proteobacteria	Gammaproteobacteria	Pseudomonadales	Pseudomonadaceae	Pseudomonas	uncultured_bacterium
HQ757459	68.0	194.0	76.0	0.0	26.0	31.0	21.0	Bacteria	Proteobacteria	Gammaproteobacteria	Enterobacteriales	Enterobacteriaceae	Enterobacter	uncultured_bacterium
HM640292	7.0	159.0	32.0	0.0	6.0	14.0	17.0	Bacteria	Proteobacteria	Gammaproteobacteria	Pseudomonadales	Pseudomonadaceae	Pseudomonas	uncultured_bacterium
JN030555	61.0	12.0	183.0	0.0	1.0	20.0	27.0	Bacteria	Proteobacteria	Alphaproteobacteria	Caulobacterales	Caulobacteraceae	Brevundimonas
JF712665	105.0	85.0	14.0	0.0	2.0	15.0	15.0	Bacteria	Proteobacteria	Gammaproteobacteria	Enterobacteriales	Enterobacteriaceae
JF712663	369.0	810.0	134.0	1.0	43.0	81.0	43.0	Bacteria	Proteobacteria	Gammaproteobacteria	Enterobacteriales	Enterobacteriaceae
EU536483	88.0	23.0	17.0	0.0	1.0	26.0	12.0	Bacteria	Bacteroidetes	Sphingobacteriia	Sphingobacteriales	Sphingobacteriaceae	Sphingobacterium	uncultured_bacterium
EU421887	0.0	129.0	0.0	0.0	0.0	0.0	0.0	Bacteria	Actinobacteria	Pseudonocardiales	Pseudonocardiaceae	Saccharopolyspora
JN904052	9.0	73.0	4.0	0.0	1.0	10.0	9.0	Bacteria	Proteobacteria	Gammaproteobacteria	Xanthomonadales	Xanthomonadaceae	Stenotrophomonas
HM558184	0.0	131.0	0.0	0.0	0.0	0.0	0.0	Bacteria	Proteobacteria	Gammaproteobacteria	Enterobacteriales	Enterobacteriaceae	Enterobacter	uncultured_bacterium
HM459649	249.0	87.0	18.0	0.0	9.0	23.0	0.0	Bacteria	Firmicutes	Bacilli	Lactobacillales	Streptococcaceae	Lactococcus	uncultured_bacterium
GQ443100	43.0	250.0	18.0	1.0	1.0	18.0	15.0	Bacteria	Proteobacteria	Gammaproteobacteria	Xanthomonadales	Xanthomonadaceae	Stenotrophomonas
EF510348	0.0	107.0	0.0	0.0	0.0	0.0	1.0	Bacteria	Firmicutes	Bacilli	Bacillales	Staphylococcaceae	Staphylococcus
EU776938	132.0	49.0	174.0	4.0	3.0	85.0	47.0	Bacteria	Firmicutes
JQ085721	47.0	4.0	52.0	1.0	0.0	8.0	16.0	Bacteria	Actinobacteria	Corynebacteriales	Corynebacteriaceae	Corynebacterium
FJ184337	10.0	113.0	50.0	0.0	3.0	0.0	46.0	Bacteria	Proteobacteria	Gammaproteobacteria	Xanthomonadales	Xanthomonadaceae	Stenotrophomonas
EU536497	350.0	594.0	486.0	8.0	49.0	87.0	148.0	Bacteria	Proteobacteria	Betaproteobacteria	Burkholderiales	Comamonadaceae	Tepidimonas
GU247457	31.0	1597.0	260.0	3.0	62.0	1.0	150.0	Bacteria	Proteobacteria	Gammaproteobacteria	Pseudomonadales	Moraxellaceae	Acinetobacter	uncultured_bacterium
JN868782	184.0	230.0	85.0	1.0	8.0	20.0	52.0	Bacteria	Proteobacteria	Betaproteobacteria	Burkholderiales	Oxalobacteraceae	Massilia	uncultured_bacterium
JN868786	2.0	133.0	1.0	0.0	0.0	1.0	0.0	Bacteria	Proteobacteria	Gammaproteobacteria
HQ143317	96.0	34.0	77.0	3.0	5.0	48.0	32.0	Bacteria	Proteobacteria	Gammaproteobacteria	Pseudomonadales	Pseudomonadaceae	Pseudomonas	uncultured_gamma_proteobacterium
FJ802385	961.0	414.0	389.0	33.0	60.0	0.0	399.0	Bacteria	Proteobacteria	Betaproteobacteria	Burkholderiales	Comamonadaceae	Aquabacterium
New.ReferenceOTU19	125.0	73.0	137.0	285.0	165.0	215.0	182.0	Bacteria	Proteobacteria	Alphaproteobacteria	Rhodospirillales	Acetobacteraceae	Acetobacter
New.ReferenceOTU10	972.0	490.0	1040.0	1979.0	1718.0	1277.0	1816.0	Bacteria	Proteobacteria	Alphaproteobacteria	Rhodospirillales	Acetobacteraceae	Acetobacter
New.ReferenceOTU11	1614.0	86.0	1814.0	4497.0	3167.0	2106.0	4024.0	Bacteria	Proteobacteria	Alphaproteobacteria	Rhodospirillales	Acetobacteraceae	Acetobacter
New.ReferenceOTU17	287.0	105.0	214.0	446.0	818.0	651.0	1661.0	Bacteria	Firmicutes	Bacilli	Lactobacillales	Lactobacillaceae	Lactobacillus	Lactobacillus_homohiochii
New.ReferenceOTU15	72.0	85.0	89.0	193.0	95.0	131.0	108.0	Bacteria	Proteobacteria	Alphaproteobacteria	Rhodospirillales	Acetobacteraceae	Acetobacter
New.ReferenceOTU8	937.0	13.0	216.0	2.0	4.0	1.0	54.0	Bacteria	Proteobacteria	Betaproteobacteria	Burkholderiales	Comamonadaceae	Acidovorax	uncultured_bacterium
New.ReferenceOTU9	532.0	525.0	568.0	1054.0	569.0	796.0	722.0	Bacteria	Proteobacteria	Alphaproteobacteria	Rhodospirillales	Acetobacteraceae
New.ReferenceOTU0	2964.0	1217.0	2769.0	5320.0	6608.0	3429.0	6130.0	Bacteria	Proteobacteria	Alphaproteobacteria	Rhodospirillales	Acetobacteraceae
New.ReferenceOTU1	6263.0	18046.0	7759.0	10529.0	2628.0	13746.0	113.0	Bacteria	Proteobacteria	Alphaproteobacteria	Rhodospirillales	Acetobacteraceae	Acetobacter
New.ReferenceOTU3	18.0	672.0	26.0	0.0	5.0	2.0	0.0	Bacteria	Proteobacteria	Betaproteobacteria
New.ReferenceOTU4	10.0	145.0	79.0	0.0	0.0	0.0	7.0	Bacteria	Firmicutes	Bacilli	Lactobacillales	Lactobacillaceae	Pediococcus
New.ReferenceOTU7	304.0	22.0	57.0	0.0	5.0	0.0	53.0	Bacteria	Proteobacteria	Alphaproteobacteria	Rhizobiales	Methylobacteriaceae	Methylobacterium	uncultured_Methylobacterium_sp.
New.ReferenceOTU21	780.0	37.0	187.0	5.0	1.0	0.0	41.0	Bacteria	Proteobacteria	Gammaproteobacteria	Pseudomonadales	Pseudomonadaceae	Pseudomonas	uncultured_bacterium
New.ReferenceOTU20	2.0	1.0	1.0	53.0	18.0	19.0	9.0	Bacteria	Proteobacteria	Alphaproteobacteria	Rhodospirillales	Acetobacteraceae	Acetobacter
New.ReferenceOTU26	47.0	15.0	78.0	1.0	3.0	24.0	5.0	Bacteria	Actinobacteria	Propionibacteriales	Propionibacteriaceae	Propionibacterium	uncultured_bacterium
New.ReferenceOTU25	23.0	101.0	16.0	3.0	3.0	17.0	4.0	Bacteria	Firmicutes	Clostridia	Clostridiales	Clostridiaceae
New.ReferenceOTU24	45.0	11.0	20.0	0.0	1.0	11.0	1.0	Bacteria	Proteobacteria	Gammaproteobacteria
New.ReferenceOTU28	0.0	469.0	1.0	0.0	0.0	0.0	0.0	Bacteria	Bacteroidetes	Flavobacteria	Flavobacteriales	Flavobacteriaceae	Flavobacterium
New.CleanUp.ReferenceOTU100	8.0	16.0	5.0	10.0	50.0	46.0	89.0	Unassigned
New.CleanUp.ReferenceOTU10	121.0	3.0	16.0	0.0	1.0	0.0	21.0	Bacteria	Proteobacteria	Alphaproteobacteria	Rhizobiales	Methylobacteriaceae	Methylobacterium
New.CleanUp.ReferenceOTU28	0.0	0.0	123.0	0.0	0.0	0.0	0.0	Bacteria	Bacteroidetes	Sphingobacteriia	Sphingobacteriales	Sphingobacteriaceae	Mucilaginibacter
New.CleanUp.ReferenceOTU98	89.0	0.0	5.0	1.0	0.0	0.0	7.0	Bacteria	Proteobacteria	Alphaproteobacteria	Rhizobiales	Methylobacteriaceae	Methylobacterium
New.CleanUp.ReferenceOTU99	10.0	25.0	11.0	17.0	5.0	23.0	1.0	Bacteria	Proteobacteria	Alphaproteobacteria	Rhodospirillales	Acetobacteraceae	Acetobacter
New.CleanUp.ReferenceOTU0	284.0	121.0	80.0	3.0	21.0	0.0	24.0	Bacteria	Proteobacteria	Betaproteobacteria	Burkholderiales	Comamonadaceae	Aquabacterium
New.CleanUp.ReferenceOTU97	56.0	2.0	28.0	0.0	0.0	0.0	12.0	Bacteria	Bacteroidetes	Sphingobacteriia	Sphingobacteriales	Sphingobacteriaceae	Sphingobacterium	uncultured_bacterium
New.CleanUp.ReferenceOTU66	56.0	46.0	12.0	2.0	2.0	4.0	1.0	Bacteria	Proteobacteria	Gammaproteobacteria	Oceanospirillales	Halomonadaceae	Halomonas
New.CleanUp.ReferenceOTU55	31.0	2.0	43.0	1.0	7.0	5.0	16.0	Bacteria	Proteobacteria	Betaproteobacteria	Burkholderiales	Oxalobacteraceae
New.CleanUp.ReferenceOTU63	57.0	10.0	33.0	1.0	1.0	0.0	0.0	Bacteria	Proteobacteria	Alphaproteobacteria	Rhizobiales	Phyllobacteriaceae	uncultured
New.CleanUp.ReferenceOTU62	15.0	18.0	19.0	23.0	5.0	19.0	1.0	Bacteria	Proteobacteria	Alphaproteobacteria	Rhodospirillales	Acetobacteraceae
New.CleanUp.ReferenceOTU47	0.0	97.0	0.0	0.0	1.0	0.0	31.0	Bacteria	Proteobacteria	Gammaproteobacteria	Vibrionales	Vibrionaceae	Photobacterium
New.CleanUp.ReferenceOTU44	13.0	91.0	9.0	0.0	4.0	0.0	9.0	Bacteria	Proteobacteria	Betaproteobacteria
New.CleanUp.ReferenceOTU6	0.0	176.0	0.0	0.0	0.0	1.0	1.0	Bacteria	Bacteroidetes	Flavobacteria	Flavobacteriales	Flavobacteriaceae	Chryseobacterium
New.CleanUp.ReferenceOTU7	0.0	142.0	0.0	0.0	0.0	0.0	0.0	Bacteria	Actinobacteria	Micrococcales	Bogoriellaceae	Georgenia
New.CleanUp.ReferenceOTU4	26.0	0.0	21.0	83.0	58.0	26.0	56.0	Bacteria	Proteobacteria	Alphaproteobacteria	Rhodospirillales	Acetobacteraceae	Acetobacter
New.CleanUp.ReferenceOTU5	106.0	175.0	49.0	2.0	7.0	0.0	24.0	Bacteria	Proteobacteria	Gammaproteobacteria	Legionellales	Legionellaceae	Legionella
New.CleanUp.ReferenceOTU2	0.0	133.0	25.0	0.0	0.0	8.0	29.0	Bacteria	Proteobacteria	Alphaproteobacteria	Rhizobiales
New.CleanUp.ReferenceOTU3	101.0	2.0	78.0	94.0	127.0	77.0	139.0	Bacteria	Proteobacteria	Alphaproteobacteria	Rhodospirillales	Acetobacteraceae	Acetobacter
New.CleanUp.ReferenceOTU1	265.0	89.0	141.0	1.0	40.0	1.0	56.0	Bacteria	Proteobacteria	Alphaproteobacteria	Rhizobiales	Methylobacteriaceae	Methylobacterium
New.CleanUp.ReferenceOTU8	0.0	106.0	0.0	0.0	0.0	0.0	3.0	Bacteria	Proteobacteria	Alphaproteobacteria	Rhodobacterales	Rhodobacteraceae
New.CleanUp.ReferenceOTU9	0.0	217.0	0.0	0.0	0.0	0.0	0.0	Bacteria	Proteobacteria	Betaproteobacteria	Methylophilales	Methylophilaceae	Methylophilus	uncultured_bacterium
New.CleanUp.ReferenceOTU35	31.0	38.0	28.0	1.0	0.0	17.0	7.0	Bacteria	Firmicutes	Bacilli	Bacillales	Family_X_Incertae_Sedis	Thermicanus	uncultured_bacterium
New.CleanUp.ReferenceOTU31	69.0	189.0	28.0	0.0	14.0	0.0	8.0	Bacteria	Proteobacteria	Gammaproteobacteria	Pseudomonadales	Pseudomonadaceae	Pseudomonas
New.CleanUp.ReferenceOTU53	2.0	88.0	14.0	1.0	1.0	0.0	9.0	Bacteria	Proteobacteria	Betaproteobacteria
New.CleanUp.ReferenceOTU24	0.0	6.0	1.0	36.0	12.0	6.0	60.0	Unassigned
New.CleanUp.ReferenceOTU27	22.0	32.0	25.0	41.0	22.0	33.0	9.0	Bacteria	Proteobacteria	Alphaproteobacteria	Rhodospirillales	Acetobacteraceae
New.CleanUp.ReferenceOTU23	56.0	16.0	19.0	0.0	22.0	0.0	0.0	Bacteria	Actinobacteria	Micrococcales	Microbacteriaceae	Microbacterium	uncultured_bacterium
New.CleanUp.ReferenceOTU22	0.0	0.0	98.0	0.0	0.0	0.0	0.0	Bacteria
New.CleanUp.ReferenceOTU474	11.0	1.0	7.0	8.0	26.0	17.0	39.0	Unassigned
New.CleanUp.ReferenceOTU13	30.0	22.0	21.0	1.0	25.0	0.0	0.0	Bacteria	Proteobacteria	Alphaproteobacteria
New.CleanUp.ReferenceOTU15	11.0	2.0	9.0	13.0	12.0	12.0	26.0	Bacteria	Proteobacteria	Alphaproteobacteria	Rhodospirillales	Acetobacteraceae	Acetobacter
New.CleanUp.ReferenceOTU16	7.0	10.0	186.0	0.0	0.0	0.0	1.0	Bacteria	Firmicutes	Bacilli	Bacillales	Bacillaceae	Geobacillus
New.CleanUp.ReferenceOTU17	112.0	4.0	33.0	0.0	0.0	0.0	11.0	Bacteria	Cyanobacteria	SHA-109	uncultured_bacterium
New.CleanUp.ReferenceOTU18	0.0	108.0	0.0	0.0	0.0	0.0	0.0	Bacteria	Proteobacteria	Gammaproteobacteria	Pasteurellales	Pasteurellaceae	Haemophilus	uncultured_bacterium
New.CleanUp.ReferenceOTU120	21.0	0.0	10.0	35.0	16.0	18.0	40.0	Bacteria	Proteobacteria	Alphaproteobacteria	Rhodospirillales	Acetobacteraceae	Acetobacter
New.CleanUp.ReferenceOTU254	72.0	43.0	19.0	0.0	10.0	0.0	15.0	Bacteria	Proteobacteria	Alphaproteobacteria	Rhizobiales	Methylobacteriaceae	Methylobacterium
New.CleanUp.ReferenceOTU230	82.0	14.0	27.0	0.0	8.0	0.0	23.0	Bacteria	Proteobacteria	Alphaproteobacteria	Rhizobiales	Methylobacteriaceae	Methylobacterium
