# Supplementary material for: Impact of the Chromatin Remodeling Factor CHD1 on Gut Microbiome Composition of Drosophila melanogaster
Source: PLoS One. 2016 Apr 19;11(4):e0153476. doi: 10.1371/journal.pone.0153476 (PMC4836739; doi:10.1371/journal.pone.0153476)
Supplement: S2 Table — (XLSX) [file pone.0153476.s006.xlsx]

## Sheet: Blatt1
S2 Table: All OTUs detected within the gut microbiome of Chd1 mutant and wild-type flies (after read elimination).
OTU ID	Chd1WT/WT	Chd1-/-	blank	Root	Domain	Phylum	Order	Family	Genus	Species
HQ011601	38	1.33333	19	Bacteria	Proteobacteria	Betaproteobacteria	Methylophilales	Methylophilaceae	Methylophilus	uncultured_bacterium
FN435307	96436	192612	197307	Bacteria	Proteobacteria	Alphaproteobacteria	Rhodospirillales	Acetobacteraceae
FJ192113	76.3333	19.6667	20	Bacteria	Proteobacteria	Betaproteobacteria	Burkholderiales	Oxalobacteraceae
HM558284	368.667	64.3333	78	Bacteria	Proteobacteria	Gammaproteobacteria	Pseudomonadales	Moraxellaceae	Acinetobacter	uncultured_bacterium
FN435308	57.6667	55	4	Bacteria	Proteobacteria	Alphaproteobacteria	Rhodospirillales	Acetobacteraceae	Acetobacter
JN868813	65.6667	0	9	Bacteria	Proteobacteria	Gammaproteobacteria	Xanthomonadales	Xanthomonadaceae	Stenotrophomonas	uncultured_bacterium
JN013949	232.667	25.3333	29	Bacteria	Proteobacteria	Gammaproteobacteria	Enterobacteriales	Enterobacteriaceae	Enterobacter	uncultured_bacterium
FJ191674	138.667	2.66667	44	Bacteria	Proteobacteria	Alphaproteobacteria	Sphingomonadales	Sphingomonadaceae	Sphingobium	uncultured_Sphingobium_sp.
EU133745	224.667	41.3333	116	Bacteria	Bacteroidetes	Sphingobacteriia	Sphingobacteriales	Chitinophagaceae	Sediminibacterium	uncultured_bacterium
EU560830	132.667	10	1	Bacteria	Firmicutes	Bacilli	Lactobacillales	Streptococcaceae	Lactococcus	uncultured_bacterium
HQ752768	44	0	3	Bacteria	Firmicutes	Clostridia	Clostridiales	Family_XI_Incertae_Sedis	Anaerococcus	uncultured_Anaerococcus_sp.
EU134717	33.6667	1.33333	0	Bacteria	Proteobacteria	Gammaproteobacteria	Enterobacteriales	Enterobacteriaceae	Escherichia-Shigella	uncultured_bacterium
HQ741595	35	1.33333	2	Bacteria	Proteobacteria	Gammaproteobacteria	Enterobacteriales	Enterobacteriaceae	Enterobacter
Z14096	103.667	2	0	Bacteria	Proteobacteria	Gammaproteobacteria	Enterobacteriales	Enterobacteriaceae
HM186835	193.333	20.3333	59	Bacteria	Proteobacteria	Betaproteobacteria	Neisseriales	Neisseriaceae	uncultured
EU484352	321.333	5.33333	34	Bacteria	Firmicutes	Bacilli	Bacillales	Bacillaceae	Geobacillus
HQ671075	28	0	2	Bacteria	Proteobacteria	Gammaproteobacteria	Pseudomonadales	Moraxellaceae	Acinetobacter
JN874808	61	0.666667	17	Bacteria	Proteobacteria	Gammaproteobacteria	Xanthomonadales	Xanthomonadaceae	Stenotrophomonas	uncultured_bacterium
AJ621552	301	1126.67	2969	Unassigned
HM557278	46.3333	9.66667	10	Bacteria	Proteobacteria	Gammaproteobacteria	Enterobacteriales	Enterobacteriaceae	Escherichia-Shigella
JQ279064	23.6667	0.666667	26	Bacteria	Proteobacteria	Betaproteobacteria	Burkholderiales	Comamonadaceae	Pelomonas
JN644551	122	20.6667	12	Bacteria	Proteobacteria	Gammaproteobacteria	Enterobacteriales	Enterobacteriaceae	Enterobacter
GQ472950	215.333	7.66667	89	Bacteria	Proteobacteria	Gammaproteobacteria	Pseudomonadales	Moraxellaceae	Acinetobacter	uncultured_bacterium
M83801	630.667	10	386	Bacteria	Proteobacteria	Alphaproteobacteria	Caulobacterales	Caulobacteraceae
JN397821	59.6667	3.33333	25	Bacteria	Proteobacteria	Betaproteobacteria	Burkholderiales	Comamonadaceae	Tepidimonas	uncultured_bacterium
HO383127	44	2	4	Bacteria	Proteobacteria	Betaproteobacteria	Burkholderiales	Comamonadaceae	Aquabacterium
JN243750	22.6667	5.33333	18	Bacteria	Proteobacteria	Gammaproteobacteria	Pseudomonadales	Moraxellaceae	Acinetobacter	uncultured_bacterium
HM755511	1161.33	51.3333	148	Bacteria	Proteobacteria	Gammaproteobacteria	Pseudomonadales	Pseudomonadaceae	Pseudomonas	uncultured_bacterium
AF534195	64.3333	1	19	Bacteria	Proteobacteria	Gammaproteobacteria	Pseudomonadales	Moraxellaceae	Acinetobacter	uncultured_bacterium
EU774938	114.667	2.66667	8	Bacteria	Firmicutes	Bacilli	Lactobacillales	Leuconostocaceae	Leuconostoc	uncultured_bacterium
GQ169060	341.333	0	0	Bacteria	Actinobacteria	Micrococcales	Micrococcaceae	Arthrobacter	uncultured_bacterium
JN579957	29.3333	5.33333	5	Bacteria	Proteobacteria	Gammaproteobacteria	Enterobacteriales	Enterobacteriaceae	Enterobacter	uncultured_bacterium
DQ228360	69	1	0	Bacteria	Proteobacteria	Alphaproteobacteria	Rhizobiales	Phyllobacteriaceae
GQ240640	4829.67	10403.7	8641	Bacteria	Proteobacteria	Alphaproteobacteria	Rhodospirillales	Acetobacteraceae	Acetobacter
JN684187	22.6667	6	14	Bacteria	Proteobacteria	Gammaproteobacteria	Pseudomonadales	Pseudomonadaceae	Pseudomonas
GQ267980	76.6667	35.3333	35	Bacteria	Firmicutes	Bacilli	Lactobacillales	Streptococcaceae	Streptococcus	uncultured_bacterium
Y11332	51.3333	3.33333	10	Bacteria	Deinococcus-Thermus	Deinococci	Deinococcales	Deinococcaceae	Deinococcus
FR749853	32.6667	0.666667	35	Bacteria	Firmicutes	Bacilli	Lactobacillales	Lactobacillaceae	Lactobacillus	Bacillus
JQ323140	22.6667	0.333333	66	Bacteria	Proteobacteria
GQ205103	42.3333	0.333333	0	Bacteria	Proteobacteria	Betaproteobacteria	Burkholderiales	Comamonadaceae
AJ295469	23.6667	5	33	Bacteria	Proteobacteria	Gammaproteobacteria	Xanthomonadales	Sinobacteraceae	Nevskia
JN626198	277	17.3333	19	Bacteria	Proteobacteria	Gammaproteobacteria	Pseudomonadales	Pseudomonadaceae	Pseudomonas
JN626195	2491.33	128.333	213	Bacteria	Proteobacteria	Gammaproteobacteria	Enterobacteriales	Enterobacteriaceae	Escherichia-Shigella
GQ175351	370.333	110.667	140	Bacteria	Firmicutes
U81990	43.3333	2.33333	17	Bacteria	Actinobacteria	Corynebacteriales	Nocardiaceae	Rhodococcus
JN411470	36.3333	2	5	Bacteria	Proteobacteria	Gammaproteobacteria	Xanthomonadales	Xanthomonadaceae	Stenotrophomonas
EF593053	29.6667	5.33333	12	Bacteria	Firmicutes	Bacilli	Bacillales	Family_XII_Incertae_Sedis	Exiguobacterium	uncultured_Exiguobacterium_sp.
JN867400	219	14.6667	40	Bacteria	Proteobacteria	Gammaproteobacteria	Pseudomonadales	Pseudomonadaceae	Pseudomonas	uncultured_bacterium
JF317350	33.3333	4.33333	3	Bacteria	Proteobacteria	Gammaproteobacteria	Enterobacteriales	Enterobacteriaceae	Enterobacter
JN866593	2677	255.333	249	Bacteria	Proteobacteria	Gammaproteobacteria	Enterobacteriales	Enterobacteriaceae
JQ350845	25	2.66667	3	Bacteria	Proteobacteria	Gammaproteobacteria	Pseudomonadales	Pseudomonadaceae	Pseudomonas	uncultured_bacterium
HQ327209	88.3333	1.33333	2	Bacteria	Bacteroidetes	Flavobacteria	Flavobacteriales	Flavobacteriaceae	Flavobacterium	uncultured_bacterium
HM049683	27.3333	0.333333	1	Bacteria	Bacteroidetes	Sphingobacteriia	Sphingobacteriales	Sphingobacteriaceae	Pedobacter	uncultured_bacterium
GQ267992	44.6667	5.33333	0	Bacteria	Firmicutes	Bacilli	Lactobacillales	Streptococcaceae	Lactococcus	uncultured_bacterium
FJ439568	61.6667	6.33333	26	Bacteria	Deinococcus-Thermus	Deinococci	Deinococcales	Deinococcaceae	Deinococcus
HM556278	28.3333	0.333333	0	Bacteria	Bacteroidetes	Flavobacteria	Flavobacteriales	Flavobacteriaceae	Chryseobacterium	uncultured_bacterium
GQ407159	139.333	8.66667	77	Bacteria	Firmicutes	Bacilli	Bacillales	Staphylococcaceae	Staphylococcus	uncultured_bacterium
EF019051	44.3333	5	35	Bacteria	Proteobacteria	Gammaproteobacteria	Xanthomonadales	Sinobacteraceae	uncultured
JF830161	42.6667	0.666667	0	Bacteria	Proteobacteria	Gammaproteobacteria
JN626183	37.6667	0	2	Bacteria	Proteobacteria	Gammaproteobacteria	Enterobacteriales	Enterobacteriaceae	Escherichia-Shigella	uncultured_bacterium
HQ143284	96.6667	4	18	Bacteria	Cyanobacteria	Chloroplast
FJ557790	42.3333	1	19	Bacteria	Actinobacteria	Corynebacteriales	Corynebacteriaceae	Corynebacterium
FJ476124	153.333	1.66667	11	Bacteria	Firmicutes	Bacilli	Lactobacillales	Lactobacillaceae	Lactobacillus	Lactobacillus_brevis
JN162677	372.667	1.33333	4	Bacteria	Firmicutes	Bacilli	Bacillales	Staphylococcaceae	Staphylococcus
AB512775	38	0	0	Bacteria	Firmicutes	Bacilli	Lactobacillales	Lactobacillaceae	Lactobacillus	uncultured_bacterium
JN038241	1042	234	365	Bacteria
JF793971	19956	20021.7	4895	Bacteria	Proteobacteria	Alphaproteobacteria	Rhodospirillales	Acetobacteraceae	Acetobacter
AY959170	92	0.333333	1	Bacteria	Firmicutes	Bacilli	Bacillales	Staphylococcaceae	Staphylococcus
FN397903	5349	4517.33	2	Bacteria	Proteobacteria	Alphaproteobacteria	Rhodospirillales	Acetobacteraceae	Acetobacter
HQ184347	30	0	0	Bacteria	Proteobacteria	Alphaproteobacteria	Rhodobacterales	Rhodobacteraceae	Paracoccus
JN872516	185.667	11.3333	41	Bacteria	Proteobacteria	Alphaproteobacteria	Rhizobiales	Methylobacteriaceae	Methylobacterium
HQ766342	175	10.6667	19	Bacteria	Firmicutes	Bacilli	Bacillales	Bacillaceae	Anoxybacillus	uncultured_organism
AY162037	89.3333	2.33333	21	Bacteria	Proteobacteria	Betaproteobacteria	Burkholderiales	Alcaligenaceae
EU560763	22	2	11	Bacteria	Firmicutes	Bacilli	Lactobacillales	Streptococcaceae	Lactococcus	uncultured_bacterium
DQ316809	38.3333	3.33333	5	Bacteria	Bacteroidetes	Sphingobacteriia	Sphingobacteriales	env.OPS_17
EU536897	1816.33	10.6667	63	Bacteria	Firmicutes	Bacilli	Bacillales	Staphylococcaceae	Staphylococcus	uncultured_bacterium
GQ340239	32.3333	0	0	Bacteria	Proteobacteria	Betaproteobacteria	Burkholderiales	Oxalobacteraceae
JN869067	547	67.3333	144	Bacteria	Proteobacteria	Gammaproteobacteria	Pseudomonadales	Pseudomonadaceae	Pseudomonas	uncultured_gamma_proteobacterium
JN381006	224.667	7.33333	74	Bacteria	Proteobacteria	Gammaproteobacteria	Legionellales	Legionellaceae	Legionella
FJ562126	29.3333	8.33333	21	Bacteria	Proteobacteria	Betaproteobacteria	Burkholderiales	Oxalobacteraceae
DQ406861	108	0	9	Unassigned
HQ766903	60.3333	1.33333	5	Bacteria	Firmicutes	Bacilli	Bacillales	Bacillaceae	Anoxybacillus	uncultured_organism
M95654	63.3333	4	11	Bacteria	Proteobacteria	Alphaproteobacteria	Rhizobiales	Bradyrhizobiaceae
HM112295	1004.67	32	40	Bacteria	Proteobacteria	Gammaproteobacteria	Enterobacteriales	Enterobacteriaceae
GQ130115	51.3333	13.3333	26	Bacteria	Proteobacteria	Betaproteobacteria	Burkholderiales	Oxalobacteraceae
HQ220170	26.3333	0.333333	32	Bacteria	Proteobacteria	Gammaproteobacteria
HQ696456	38.6667	1.33333	0	Bacteria
GU305772	27.6667	1	0	Bacteria	Proteobacteria	Betaproteobacteria
JN868886	42.3333	0.333333	0	Bacteria	Proteobacteria	Betaproteobacteria	Methylophilales	Methylophilaceae	Methylotenera	uncultured_bacterium
JN571057	104.333	16.6667	38	Bacteria
EU773928	27.3333	3.66667	1	Bacteria	Proteobacteria	Gammaproteobacteria	Pseudomonadales
FJ382787	122	5.33333	67	Bacteria	Proteobacteria	Betaproteobacteria	Methylophilales	Methylophilaceae	Methylophilus	uncultured_bacterium
JN082536	27	0.333333	542	Bacteria	Proteobacteria	Gammaproteobacteria	Pseudomonadales	Moraxellaceae	Acinetobacter	uncultured_Acinetobacter_sp.
JN820202	100.667	4.33333	15	Bacteria	Proteobacteria	Gammaproteobacteria
GU356159	120.667	7.33333	57	Bacteria	Proteobacteria	Gammaproteobacteria	Pseudomonadales	Moraxellaceae	Acinetobacter	uncultured_bacterium
FJ470573	25.6667	16	0	Bacteria	Firmicutes	Clostridia
JN023644	66	0.333333	34	Bacteria	Proteobacteria	Alphaproteobacteria	Caulobacterales	Caulobacteraceae	Caulobacter
JF712667	142.333	4.66667	9	Bacteria	Proteobacteria	Gammaproteobacteria	Enterobacteriales	Enterobacteriaceae	Escherichia-Shigella	uncultured_bacterium
EU977594	107.333	2	3	Bacteria	Proteobacteria	Alphaproteobacteria	Rhizobiales	Methylobacteriaceae	Methylobacterium
DQ824423	78.3333	30	19	Bacteria	Firmicutes	Clostridia	Clostridiales	Lachnospiraceae	Blautia	uncultured_bacterium
JF712668	30.3333	3.33333	4	Bacteria	Proteobacteria	Gammaproteobacteria	Enterobacteriales	Enterobacteriaceae	Escherichia-Shigella	uncultured_bacterium
EU778477	297.333	27.6667	37	Bacteria	Proteobacteria	Gammaproteobacteria	Enterobacteriales	Enterobacteriaceae	Escherichia-Shigella	uncultured_bacterium
JN018784	94.6667	14	103	Bacteria	Proteobacteria	Gammaproteobacteria	Vibrionales	Vibrionaceae	Photobacterium
FQ659966	52.6667	2.66667	7	Bacteria	Proteobacteria	Gammaproteobacteria	Enterobacteriales	Enterobacteriaceae	Escherichia-Shigella	uncultured_bacterium
AJ295559	152.333	1.66667	22	Bacteria	Cyanobacteria	MLE1-12
JF925031	56.6667	1.66667	7	Bacteria	Proteobacteria	Gammaproteobacteria	Pseudomonadales
EU767330	112.667	3.33333	15	Bacteria	Proteobacteria	Gammaproteobacteria	Pasteurellales	Pasteurellaceae	Haemophilus	uncultured_bacterium
FQ658706	30.3333	0	21	Bacteria	Proteobacteria	Alphaproteobacteria
EU536313	462.667	3	10	Bacteria	Firmicutes	Bacilli	Bacillales	Staphylococcaceae	Staphylococcus
HQ860669	61.6667	10.3333	10	Bacteria	Bacteroidetes	Flavobacteria	Flavobacteriales	Flavobacteriaceae	Cloacibacterium	uncultured_bacterium
JL812080	2191.67	109.667	706	Bacteria	Proteobacteria
EU982460	102.667	4	49	Bacteria	Proteobacteria	Betaproteobacteria	Burkholderiales
GU294847	69.6667	3.66667	20	Bacteria	Proteobacteria	Gammaproteobacteria	Pseudomonadales	Moraxellaceae
JF733429	7103.67	239	3754	Bacteria	Proteobacteria	Betaproteobacteria	Burkholderiales	Comamonadaceae	Pelomonas
JN868796	266.333	18.6667	136	Bacteria	Proteobacteria	Alphaproteobacteria	Sphingomonadales	Sphingomonadaceae	Sphingomonas
JN590342	22.3333	3	7	Bacteria	Proteobacteria	Gammaproteobacteria	Pseudomonadales	Moraxellaceae	Acinetobacter	uncultured_bacterium
JN585708	105.333	22.3333	58	Bacteria	Firmicutes	Bacilli	Bacillales
JN869147	126	0.666667	17	Bacteria	Proteobacteria
FJ269073	119.667	3	61	Bacteria	Proteobacteria	Alphaproteobacteria	Caulobacterales	Caulobacteraceae	Caulobacter
JF925009	154	31.6667	17	Bacteria	Proteobacteria	Betaproteobacteria	Burkholderiales	Alcaligenaceae	Achromobacter
EU774827	357	0.333333	25	Bacteria	Firmicutes	Bacilli	Lactobacillales	Leuconostocaceae	Leuconostoc	uncultured_bacterium
GQ477832	522	2780.67	1385	Bacteria	Proteobacteria	Alphaproteobacteria	Rhodospirillales	Acetobacteraceae	Acetobacter
FJ470484	58	0	0	Bacteria	Bacteroidetes	Flavobacteria	Flavobacteriales	Flavobacteriaceae	Capnocytophaga
HM798911	47.6667	0	4	Bacteria	Proteobacteria	Alphaproteobacteria	Rhizobiales	Methylobacteriaceae	Methylobacterium
AM935930	276	4	93	Bacteria	Proteobacteria	Alphaproteobacteria
GU225979	24	0.666667	43	Bacteria	Cyanobacteria	MLE1-12	uncultured_bacterium
HQ754548	130.333	12	90	Bacteria	Firmicutes
AM746627	101.667	0	0	Bacteria	Proteobacteria	Betaproteobacteria	Methylophilales	Methylophilaceae	Methylotenera
EU706220	104.667	9	22	Bacteria	Proteobacteria	Betaproteobacteria	Burkholderiales	Comamonadaceae	Aquabacterium
FQ658723	22.3333	11	7	Bacteria	Proteobacteria	Alphaproteobacteria	Caulobacterales	Caulobacteraceae	uncultured
FR691485	45.6667	0	0	Bacteria	Proteobacteria	Gammaproteobacteria	Xanthomonadales	Xanthomonadaceae	Stenotrophomonas	uncultured_bacterium
HQ218452	95	2.33333	3	Bacteria	Proteobacteria	Alphaproteobacteria	Rickettsiales	LWSR-14	uncultured_bacterium
EU373552	182	5	10	Bacteria	Actinobacteria	Micrococcales	Micrococcaceae	Kocuria	uncultured_bacterium
GQ158873	54	5.33333	3	Bacteria	Proteobacteria	Alphaproteobacteria	Rhizobiales	Methylobacteriaceae	Methylobacterium	uncultured_bacterium
JN664255	35	1	10	Bacteria	Proteobacteria	Gammaproteobacteria	Pseudomonadales	Moraxellaceae	Acinetobacter
HM755589	26	2	1	Bacteria	Proteobacteria	Gammaproteobacteria	Pseudomonadales	Moraxellaceae	Acinetobacter
JN544140	26.6667	0.333333	14	Bacteria	Proteobacteria	Gammaproteobacteria	Pseudomonadales	Moraxellaceae	Acinetobacter
JQ595304	41	1.66667	1	Bacteria	Proteobacteria	Gammaproteobacteria	Pseudomonadales	Pseudomonadaceae	Pseudomonas
GQ136604	195.667	0.333333	4	Bacteria	Proteobacteria	Alphaproteobacteria	Rhizobiales	Bradyrhizobiaceae	Bosea	uncultured_bacterium
DQ413135	28	10.3333	0	Bacteria	Proteobacteria	Alphaproteobacteria	Rhodospirillales	Candidatus_Alysiosphaera	uncultured_bacterium
EU409861	33.6667	1.66667	1	Bacteria	Proteobacteria	Gammaproteobacteria	Enterobacteriales	Enterobacteriaceae	Escherichia-Shigella
FJ557946	175.333	8.66667	52	Bacteria	Actinobacteria	Corynebacteriales	Corynebacteriaceae	Corynebacterium
GQ264175	23.3333	1.66667	18	Bacteria	Proteobacteria	Alphaproteobacteria	Caulobacterales	Caulobacteraceae	Caulobacter
HQ860749	98	4.66667	19	Bacteria	Proteobacteria	Gammaproteobacteria	Pseudomonadales	Moraxellaceae	Acinetobacter	uncultured_bacterium
FJ613560	39.3333	3.33333	33	Bacteria	Firmicutes	Bacilli	Bacillales
JN178015	68	1.66667	0	Bacteria	Proteobacteria	Alphaproteobacteria	Rhizobiales	Phyllobacteriaceae	uncultured	uncultured_bacterium
GQ388838	44	4.33333	17	Bacteria	Proteobacteria	Alphaproteobacteria	Rhizobiales	Bradyrhizobiaceae	Bradyrhizobium
EF464630	7.33333	0.333333	63	Bacteria	Proteobacteria	Gammaproteobacteria	Pseudomonadales	Moraxellaceae	Acinetobacter
HQ199218	55.3333	2.66667	12	Bacteria	Proteobacteria	Gammaproteobacteria	Pseudomonadales	Moraxellaceae	Acinetobacter
JF920313	164	20.6667	47	Bacteria	Proteobacteria	Gammaproteobacteria	Enterobacteriales	Enterobacteriaceae	Enterobacter
EU799672	83.6667	5.33333	24	Bacteria	Proteobacteria	Betaproteobacteria	Burkholderiales	Comamonadaceae	Tepidimonas
FJ976312	108.333	0	0	Bacteria	Candidate_division_TM7	uncultured_bacterium
HQ753432	58.3333	4	13	Bacteria	Actinobacteria	Corynebacteriales	Corynebacteriaceae
GQ984348	180	20	72	Bacteria	Proteobacteria	Alphaproteobacteria	Rhizobiales	Brucellaceae	Ochrobactrum
GQ267922	32	1.33333	5	Bacteria	Firmicutes	Bacilli	Lactobacillales	Streptococcaceae	Lactococcus	uncultured_bacterium
FJ826053	615.333	6	89	Bacteria	Proteobacteria	Betaproteobacteria
FN185731	72.6667	0	23	Bacteria	Firmicutes	Bacilli	Lactobacillales	Lactobacillaceae	Lactobacillus
HQ883961	47.6667	3	5	Bacteria	Proteobacteria	Gammaproteobacteria	Enterobacteriales	Enterobacteriaceae
FJ515749	43	2	3	Bacteria	Proteobacteria	Gammaproteobacteria	Pseudomonadales	Pseudomonadaceae	Pseudomonas
FJ193955	122.333	7.33333	14	Bacteria	Proteobacteria	Alphaproteobacteria	Rhizobiales	Methylobacteriaceae	Methylobacterium
GU940713	482	87	112	Bacteria	Actinobacteria	Propionibacteriales	Propionibacteriaceae	Propionibacterium	uncultured_bacterium
FJ666157	32.3333	0	1	Bacteria	Proteobacteria	Alphaproteobacteria	Rhodobacterales	Rhodobacteraceae
FR869828	32	0	0	Bacteria	Proteobacteria	Alphaproteobacteria	Rhizobiales	Methylobacteriaceae	Methylobacterium	uncultured_bacterium
HQ883956	197	6	6	Bacteria	Proteobacteria	Gammaproteobacteria	Enterobacteriales	Enterobacteriaceae	Escherichia-Shigella	uncultured_bacterium
HQ883959	394.667	14	34	Bacteria	Proteobacteria	Gammaproteobacteria	Enterobacteriales	Enterobacteriaceae
HE589822	183.333	0	87	Bacteria	Proteobacteria	Alphaproteobacteria	Rhizobiales	Rhizobiaceae	Rhizobium	uncultured_bacterium
EF632772	68	1.66667	3	Bacteria	Bacteroidetes	Flavobacteria	Flavobacteriales	Flavobacteriaceae	Flavobacterium
HE589827	154.667	10.3333	25	Bacteria	Proteobacteria	Alphaproteobacteria	Rhizobiales	Methylobacteriaceae	Methylobacterium	uncultured_bacterium
AM183077	104.333	21.3333	34	Bacteria	Proteobacteria	Gammaproteobacteria	Pseudomonadales
FJ375372	57.3333	4	7	Bacteria	Proteobacteria	Betaproteobacteria	Burkholderiales	Comamonadaceae	Aquabacterium
HM450029	55.3333	1.66667	7	Bacteria	Proteobacteria	Alphaproteobacteria	Sphingomonadales	Sphingomonadaceae	Sphingomonas	uncultured_bacterium
GQ415379	27.6667	0.666667	5	Bacteria	Proteobacteria	Gammaproteobacteria	Pseudomonadales	Moraxellaceae	Acinetobacter	uncultured_bacterium
FN667091	95	0.333333	4	Bacteria	Firmicutes	Bacilli	Lactobacillales	Lactobacillaceae	Lactobacillus	Lactobacillus_brevis
FJ905653	52	2	0	Bacteria	Bacteroidetes	Sphingobacteriia	Sphingobacteriales	Chitinophagaceae
JN866570	310.667	60	154	Bacteria	Proteobacteria	Gammaproteobacteria	Pseudomonadales	Moraxellaceae	Enhydrobacter
HQ682006	151.667	8.33333	53	Bacteria	Proteobacteria	Alphaproteobacteria	Caulobacterales	Caulobacteraceae	uncultured
AY162055	44.6667	0	7	Bacteria	Proteobacteria	Alphaproteobacteria	Sphingomonadales	Sphingomonadaceae	Sphingomonas
HQ323455	152.667	169	50	Bacteria	Actinobacteria	Micrococcales	Micrococcaceae	Micrococcus
HM445993	38.3333	0.333333	0	Bacteria	Bacteroidetes	Bacteroidia	Bacteroidales	Porphyromonadaceae
AY956789	68.6667	0.333333	6	Bacteria	Firmicutes	Bacilli	Lactobacillales	Lactobacillaceae	Pediococcus
GU569132	79	4.33333	1	Bacteria	Proteobacteria	Gammaproteobacteria
EU409849	55.6667	5.33333	13	Bacteria	Proteobacteria	Betaproteobacteria	Burkholderiales	Oxalobacteraceae
EU536349	53	0.333333	5	Bacteria	Firmicutes	Bacilli	Bacillales	Staphylococcaceae	Staphylococcus	uncultured_bacterium
GU293185	959	26.6667	132	Bacteria	Proteobacteria	Gammaproteobacteria
FJ558078	24.3333	0.666667	18	Bacteria	Firmicutes	Bacilli	Lactobacillales	Streptococcaceae	Streptococcus
GQ503787	44	3.66667	1	Bacteria	Proteobacteria	Gammaproteobacteria	Enterobacteriales	Enterobacteriaceae
HE589815	28.3333	1.33333	0	Bacteria	Proteobacteria	Alphaproteobacteria	Rhizobiales	Methylobacteriaceae	Methylobacterium	uncultured_bacterium
JF932297	347	0.333333	4	Bacteria	Firmicutes	Bacilli	Bacillales	Staphylococcaceae	Staphylococcus
JF808978	1500	32	270	Bacteria	Proteobacteria	Betaproteobacteria	Burkholderiales
DQ088797	44.3333	0.333333	29	Bacteria	Proteobacteria	Alphaproteobacteria	Rhizobiales	Methylobacteriaceae	Methylobacterium
JN177857	25.3333	0.333333	9	Bacteria	Proteobacteria	Betaproteobacteria	Burkholderiales	Comamonadaceae	Aquabacterium
HO794096	132.333	11.6667	2	Bacteria	Cyanobacteria	Chloroplast	uncultured_bacterium
EU704984	74.6667	0	7	Bacteria	Deinococcus-Thermus	Deinococci	Deinococcales	Deinococcaceae	Deinococcus
JQ323109	142.667	1.33333	9	Bacteria	Proteobacteria
AF280832	58.6667	5.33333	4	Bacteria	Proteobacteria
JN579965	12823.7	381.333	2007	Bacteria	Proteobacteria	Gammaproteobacteria	Pseudomonadales	Pseudomonadaceae	Pseudomonas	uncultured_bacterium
HQ757459	112.667	19	21	Bacteria	Proteobacteria	Gammaproteobacteria	Enterobacteriales	Enterobacteriaceae	Enterobacter	uncultured_bacterium
HM640292	66	6.66667	17	Bacteria	Proteobacteria	Gammaproteobacteria	Pseudomonadales	Pseudomonadaceae	Pseudomonas	uncultured_bacterium
JN030555	85.3333	7	27	Bacteria	Proteobacteria	Alphaproteobacteria	Caulobacterales	Caulobacteraceae	Brevundimonas
JF712665	68	5.66667	15	Bacteria	Proteobacteria	Gammaproteobacteria	Enterobacteriales	Enterobacteriaceae
JF712663	437.667	41.6667	43	Bacteria	Proteobacteria	Gammaproteobacteria	Enterobacteriales	Enterobacteriaceae
EU536483	42.6667	9	12	Bacteria	Bacteroidetes	Sphingobacteriia	Sphingobacteriales	Sphingobacteriaceae	Sphingobacterium	uncultured_bacterium
EU421887	43	0	0	Bacteria	Actinobacteria	Pseudonocardiales	Pseudonocardiaceae	Saccharopolyspora
JN904052	28.6667	3.66667	9	Bacteria	Proteobacteria	Gammaproteobacteria	Xanthomonadales	Xanthomonadaceae	Stenotrophomonas
HM558184	43.6667	0	0	Bacteria	Proteobacteria	Gammaproteobacteria	Enterobacteriales	Enterobacteriaceae	Enterobacter	uncultured_bacterium
HM459649	118	10.6667	0	Bacteria	Firmicutes	Bacilli	Lactobacillales	Streptococcaceae	Lactococcus	uncultured_bacterium
GQ443100	103.667	6.66667	15	Bacteria	Proteobacteria	Gammaproteobacteria	Xanthomonadales	Xanthomonadaceae	Stenotrophomonas
EF510348	35.6667	0	1	Bacteria	Firmicutes	Bacilli	Bacillales	Staphylococcaceae	Staphylococcus
EU776938	118.333	30.6667	47	Bacteria	Firmicutes
JQ085721	34.3333	3	16	Bacteria	Actinobacteria	Corynebacteriales	Corynebacteriaceae	Corynebacterium
FJ184337	57.6667	1	46	Bacteria	Proteobacteria	Gammaproteobacteria	Xanthomonadales	Xanthomonadaceae	Stenotrophomonas
EU536497	476.667	48	148	Bacteria	Proteobacteria	Betaproteobacteria	Burkholderiales	Comamonadaceae	Tepidimonas
GU247457	629.333	22	150	Bacteria	Proteobacteria	Gammaproteobacteria	Pseudomonadales	Moraxellaceae	Acinetobacter	uncultured_bacterium
JN868782	166.333	9.66667	52	Bacteria	Proteobacteria	Betaproteobacteria	Burkholderiales	Oxalobacteraceae	Massilia	uncultured_bacterium
JN868786	45.3333	0.333333	0	Bacteria	Proteobacteria	Gammaproteobacteria
HQ143317	69	18.6667	32	Bacteria	Proteobacteria	Gammaproteobacteria	Pseudomonadales	Pseudomonadaceae	Pseudomonas	uncultured_gamma_proteobacterium
FJ802385	588	31	399	Bacteria	Proteobacteria	Betaproteobacteria	Burkholderiales	Comamonadaceae	Aquabacterium
New.ReferenceOTU19	111.667	221.667	182	Bacteria	Proteobacteria	Alphaproteobacteria	Rhodospirillales	Acetobacteraceae	Acetobacter
New.ReferenceOTU10	834	1658	1816	Bacteria	Proteobacteria	Alphaproteobacteria	Rhodospirillales	Acetobacteraceae	Acetobacter
New.ReferenceOTU11	1171.33	3256.67	4024	Bacteria	Proteobacteria	Alphaproteobacteria	Rhodospirillales	Acetobacteraceae	Acetobacter
New.ReferenceOTU17	202	638.333	1661	Bacteria	Firmicutes	Bacilli	Lactobacillales	Lactobacillaceae	Lactobacillus	Lactobacillus_homohiochii
New.ReferenceOTU15	82	139.667	108	Bacteria	Proteobacteria	Alphaproteobacteria	Rhodospirillales	Acetobacteraceae	Acetobacter
New.ReferenceOTU8	388.667	2.33333	54	Bacteria	Proteobacteria	Betaproteobacteria	Burkholderiales	Comamonadaceae	Acidovorax	uncultured_bacterium
New.ReferenceOTU9	541.667	806.333	722	Bacteria	Proteobacteria	Alphaproteobacteria	Rhodospirillales	Acetobacteraceae
New.ReferenceOTU0	2316.67	5119	6130	Bacteria	Proteobacteria	Alphaproteobacteria	Rhodospirillales	Acetobacteraceae
New.ReferenceOTU1	10689.3	8967.67	113	Bacteria	Proteobacteria	Alphaproteobacteria	Rhodospirillales	Acetobacteraceae	Acetobacter
New.ReferenceOTU3	238.667	2.33333	0	Bacteria	Proteobacteria	Betaproteobacteria
New.ReferenceOTU4	78	0	7	Bacteria	Firmicutes	Bacilli	Lactobacillales	Lactobacillaceae	Pediococcus
New.ReferenceOTU7	127.667	1.66667	53	Bacteria	Proteobacteria	Alphaproteobacteria	Rhizobiales	Methylobacteriaceae	Methylobacterium	uncultured_Methylobacterium_sp.
New.ReferenceOTU21	334.667	2	41	Bacteria	Proteobacteria	Gammaproteobacteria	Pseudomonadales	Pseudomonadaceae	Pseudomonas	uncultured_bacterium
New.ReferenceOTU20	1.33333	30	9	Bacteria	Proteobacteria	Alphaproteobacteria	Rhodospirillales	Acetobacteraceae	Acetobacter
New.ReferenceOTU26	46.6667	9.33333	5	Bacteria	Actinobacteria	Propionibacteriales	Propionibacteriaceae	Propionibacterium	uncultured_bacterium
New.ReferenceOTU25	46.6667	7.66667	4	Bacteria	Firmicutes	Clostridia	Clostridiales	Clostridiaceae
New.ReferenceOTU24	25.3333	4	1	Bacteria	Proteobacteria	Gammaproteobacteria
New.ReferenceOTU28	156.667	0	0	Bacteria	Bacteroidetes	Flavobacteria	Flavobacteriales	Flavobacteriaceae	Flavobacterium
New.CleanUp.ReferenceOTU100	9.66667	35.3333	89	Unassigned
New.CleanUp.ReferenceOTU10	46.6667	0.333333	21	Bacteria	Proteobacteria	Alphaproteobacteria	Rhizobiales	Methylobacteriaceae	Methylobacterium
New.CleanUp.ReferenceOTU28	41	0	0	Bacteria	Bacteroidetes	Sphingobacteriia	Sphingobacteriales	Sphingobacteriaceae	Mucilaginibacter
New.CleanUp.ReferenceOTU98	31.3333	0.333333	7	Bacteria	Proteobacteria	Alphaproteobacteria	Rhizobiales	Methylobacteriaceae	Methylobacterium
New.CleanUp.ReferenceOTU99	15.3333	15	1	Bacteria	Proteobacteria	Alphaproteobacteria	Rhodospirillales	Acetobacteraceae	Acetobacter
New.CleanUp.ReferenceOTU0	161.667	8	24	Bacteria	Proteobacteria	Betaproteobacteria	Burkholderiales	Comamonadaceae	Aquabacterium
New.CleanUp.ReferenceOTU97	28.6667	0	12	Bacteria	Bacteroidetes	Sphingobacteriia	Sphingobacteriales	Sphingobacteriaceae	Sphingobacterium	uncultured_bacterium
New.CleanUp.ReferenceOTU66	38	2.66667	1	Bacteria	Proteobacteria	Gammaproteobacteria	Oceanospirillales	Halomonadaceae	Halomonas
New.CleanUp.ReferenceOTU55	25.3333	4.33333	16	Bacteria	Proteobacteria	Betaproteobacteria	Burkholderiales	Oxalobacteraceae
New.CleanUp.ReferenceOTU63	33.3333	0.666667	0	Bacteria	Proteobacteria	Alphaproteobacteria	Rhizobiales	Phyllobacteriaceae	uncultured
New.CleanUp.ReferenceOTU62	17.3333	15.6667	1	Bacteria	Proteobacteria	Alphaproteobacteria	Rhodospirillales	Acetobacteraceae
New.CleanUp.ReferenceOTU47	32.3333	0.333333	31	Bacteria	Proteobacteria	Gammaproteobacteria	Vibrionales	Vibrionaceae	Photobacterium
New.CleanUp.ReferenceOTU44	37.6667	1.33333	9	Bacteria	Proteobacteria	Betaproteobacteria
New.CleanUp.ReferenceOTU6	58.6667	0.333333	1	Bacteria	Bacteroidetes	Flavobacteria	Flavobacteriales	Flavobacteriaceae	Chryseobacterium
New.CleanUp.ReferenceOTU7	47.3333	0	0	Bacteria	Actinobacteria	Micrococcales	Bogoriellaceae	Georgenia
New.CleanUp.ReferenceOTU4	15.6667	55.6667	56	Bacteria	Proteobacteria	Alphaproteobacteria	Rhodospirillales	Acetobacteraceae	Acetobacter
New.CleanUp.ReferenceOTU5	110	3	24	Bacteria	Proteobacteria	Gammaproteobacteria	Legionellales	Legionellaceae	Legionella
New.CleanUp.ReferenceOTU2	52.6667	2.66667	29	Bacteria	Proteobacteria	Alphaproteobacteria	Rhizobiales
New.CleanUp.ReferenceOTU3	60.3333	99.3333	139	Bacteria	Proteobacteria	Alphaproteobacteria	Rhodospirillales	Acetobacteraceae	Acetobacter
New.CleanUp.ReferenceOTU1	165	14	56	Bacteria	Proteobacteria	Alphaproteobacteria	Rhizobiales	Methylobacteriaceae	Methylobacterium
New.CleanUp.ReferenceOTU8	35.3333	0	3	Bacteria	Proteobacteria	Alphaproteobacteria	Rhodobacterales	Rhodobacteraceae
New.CleanUp.ReferenceOTU9	72.3333	0	0	Bacteria	Proteobacteria	Betaproteobacteria	Methylophilales	Methylophilaceae	Methylophilus	uncultured_bacterium
New.CleanUp.ReferenceOTU35	32.3333	6	7	Bacteria	Firmicutes	Bacilli	Bacillales	Family_X_Incertae_Sedis	Thermicanus	uncultured_bacterium
New.CleanUp.ReferenceOTU31	95.3333	4.66667	8	Bacteria	Proteobacteria	Gammaproteobacteria	Pseudomonadales	Pseudomonadaceae	Pseudomonas
New.CleanUp.ReferenceOTU53	34.6667	0.666667	9	Bacteria	Proteobacteria	Betaproteobacteria
New.CleanUp.ReferenceOTU24	2.33333	18	60	Unassigned
New.CleanUp.ReferenceOTU27	26.3333	32	9	Bacteria	Proteobacteria	Alphaproteobacteria	Rhodospirillales	Acetobacteraceae
New.CleanUp.ReferenceOTU23	30.3333	7.33333	0	Bacteria	Actinobacteria	Micrococcales	Microbacteriaceae	Microbacterium	uncultured_bacterium
New.CleanUp.ReferenceOTU22	32.6667	0	0	Bacteria
New.CleanUp.ReferenceOTU474	6.33333	17	39	Unassigned
New.CleanUp.ReferenceOTU13	24.3333	8.66667	0	Bacteria	Proteobacteria	Alphaproteobacteria
New.CleanUp.ReferenceOTU15	7.33333	12.3333	26	Bacteria	Proteobacteria	Alphaproteobacteria	Rhodospirillales	Acetobacteraceae	Acetobacter
New.CleanUp.ReferenceOTU16	67.6667	0	1	Bacteria	Firmicutes	Bacilli	Bacillales	Bacillaceae	Geobacillus
New.CleanUp.ReferenceOTU17	49.6667	0	11	Bacteria	Cyanobacteria	SHA-109	uncultured_bacterium
New.CleanUp.ReferenceOTU18	36	0	0	Bacteria	Proteobacteria	Gammaproteobacteria	Pasteurellales	Pasteurellaceae	Haemophilus	uncultured_bacterium
New.CleanUp.ReferenceOTU120	10.3333	23	40	Bacteria	Proteobacteria	Alphaproteobacteria	Rhodospirillales	Acetobacteraceae	Acetobacter
New.CleanUp.ReferenceOTU254	44.6667	3.33333	15	Bacteria	Proteobacteria	Alphaproteobacteria	Rhizobiales	Methylobacteriaceae	Methylobacterium
New.CleanUp.ReferenceOTU230	41	2.66667	23	Bacteria	Proteobacteria	Alphaproteobacteria	Rhizobiales	Methylobacteriaceae	Methylobacterium
